# Supplementary material for: Bats and ticks: host selection and seasonality of bat-specialist ticks in eastern Europe
Source: Parasit Vectors. 2019 Dec 27;12:605. doi: 10.1186/s13071-019-3861-5 (PMC6935181; doi:10.1186/s13071-019-3861-5)
Supplement: Supplementary file 1 — Additional file 1: Table S1. List of bats captured in Romania and Bulgaria, with details on capture date, host age and sex, together with species and development stage of ticks hosted. [file 13071_2019_3861_MOESM1_ESM.xlsx]

## Sheet: Table S1
Additional file 1: Table S1. List of bats captured in Romania and Bulgaria, with details on capture date, host age and sex, together with species and development stage of ticks hosted.
No.	Date	Host	Age	Sex	Tick	I. simplex Female	I. simplex nymph	I. simplex larva	I. vespertilionis female	I. vespertilionis nymph	I. vespertilionis larva	I. ariadnae nymph	I. ariadnae larva	A. vespertilionis larva	I ricinus larva	H concinna larva
1	2015-09-07	Miniopterus schreibersii	Ad	M	no
2	2015-09-07	Myotis blythii	Ad	M	no
3	2015-09-07	Myotis myotis	Ad	F	no
4	2015-09-07	Myotis myotis	Ad	F	no
5	2015-09-07	Myotis myotis	Ad	F	no
6	2015-09-07	Myotis myotis	Ad	M	no
7	2015-09-07	Myotis myotis	Ad	F	no
8	2015-09-07	Myotis myotis	Ad	F	no
9	2015-09-07	Myotis blythii	Ad	F	no
10	2015-09-07	Miniopterus schreibersii	Ad	M	no
11	2015-09-07	Myotis myotis	Ad	F	no
12	2015-09-07	Myotis myotis	Ad	F	no
13	2015-09-07	Miniopterus schreibersii	Ad	M	yes	0	0	1	0	0	0	0	0	0
14	2015-09-07	Myotis blythii	Ad	F	no
15	2015-09-07	Miniopterus schreibersii	Ad	M	no
16	2015-09-07	Miniopterus schreibersii	Ad	M	no
17	2015-09-07	Miniopterus schreibersii	Ad	M	no
18	2015-09-07	Miniopterus schreibersii	Ad	F	no
19	2015-09-07	Miniopterus schreibersii	Ad	F	no
20	2015-09-07	Myotis myotis	Ad	M	no
21	2015-09-07	Miniopterus schreibersii	Ad	M	no
22	2015-09-07	Miniopterus schreibersii	Ad	M	no
23	2015-09-07	Miniopterus schreibersii	Ad	F	no
24	2015-09-07	Miniopterus schreibersii	Ad	M	no
25	2015-09-07	Miniopterus schreibersii	Ad	M	no
26	2015-09-07	Miniopterus schreibersii	Ad	M	no
27	2015-09-07	Miniopterus schreibersii	Ad	M	no
28	2015-09-07	Miniopterus schreibersii	Ad	M	no
29	2015-09-07	Miniopterus schreibersii	Ad	M	no
30	2015-09-07	Miniopterus schreibersii	Ad	F	no
31	2015-09-07	Miniopterus schreibersii	Ad	F	no
32	2015-09-07	Miniopterus schreibersii	Ad	M	no
33	2015-09-07	Miniopterus schreibersii	Ad	M	no
34	2015-09-07	Miniopterus schreibersii	Ad	F	no
35	2015-09-07	Miniopterus schreibersii	Ad	M	no
36	2015-09-07	Miniopterus schreibersii	Ad	M	no
37	2015-09-07	Miniopterus schreibersii	Ad	M	no
38	2015-09-07	Miniopterus schreibersii	Ad	M	no
39	2015-09-07	Miniopterus schreibersii	Ad	F	no
40	2015-09-07	Miniopterus schreibersii	Ad	F	no
41	2015-09-07	Miniopterus schreibersii	Ad	F	no
42	2015-09-07	Myotis myotis	Ad	F	no
43	2015-09-07	Myotis myotis	Ad	F	no
44	2015-09-07	Myotis myotis	Ad	F	no
45	2015-09-07	Myotis myotis	Ad	M	no
46	2015-09-07	Myotis myotis	Ad	F	no
47	2015-09-07	Myotis myotis	Ad	F	no
48	2015-09-07	Myotis blythii	Ad	F	no
49	2015-09-07	Myotis blythii	Ad	F	no
50	2015-09-07	Myotis blythii	Ad	M	no
51	2015-09-07	Myotis blythii	Ad	M	no
52	2015-10-02	Myotis myotis	Ad	F	no
53	2015-10-02	Miniopterus schreibersii	Juv	F	no
54	2015-10-02	Miniopterus schreibersii	Juv	M	no
55	2015-10-02	Myotis blythii	Juv	F	no
56	2015-10-02	Myotis blythii	Ad	F	no
57	2015-10-02	Myotis myotis	Ad	F	no
58	2015-10-02	Myotis myotis	Ad	F	no
59	2015-10-02	Myotis myotis	Juv	F	no
60	2015-10-02	Myotis myotis	Juv	F	no
61	2015-10-02	Myotis myotis	Juv	M	no
62	2015-10-02	Miniopterus schreibersii	Juv	M	no
63	2015-10-02	Myotis myotis	Juv	F	no
64	2015-10-02	Miniopterus schreibersii	Ad	F	no
65	2015-10-02	Myotis myotis	Juv	F	no
66	2015-10-02	Myotis myotis	Ad	M	no
67	2015-10-02	Myotis myotis	Ad	F	no
68	2015-10-02	Myotis blythii	Ad	F	no
69	2016-04-01	Miniopterus schreibersii	Ad	M	no
70	2016-04-01	Miniopterus schreibersii	Ad	M	no
71	2016-04-01	Miniopterus schreibersii	Ad	F	no
72	2016-04-01	Miniopterus schreibersii	Ad	F	no
73	2016-04-01	Miniopterus schreibersii	Ad	F	no
74	2016-04-01	Miniopterus schreibersii	Ad	M	no
75	2016-04-01	Miniopterus schreibersii	Ad	M	no
76	2016-04-01	Miniopterus schreibersii	Ad	M	no
77	2016-04-01	Miniopterus schreibersii	Ad	M	yes	1	0	0	0	0	0	0	0	0
78	2016-04-01	Miniopterus schreibersii	Ad	M	no
79	2016-04-01	Miniopterus schreibersii	Ad	M	no
80	2016-04-01	Miniopterus schreibersii	Ad	M	no
81	2016-04-01	Miniopterus schreibersii	Ad	M	no
82	2016-04-01	Miniopterus schreibersii	Ad	F	no
83	2016-04-01	Miniopterus schreibersii	Ad	M	no
84	2016-04-01	Miniopterus schreibersii	Ad	F	no
85	2016-04-01	Miniopterus schreibersii	Ad	M	no
86	2016-04-01	Miniopterus schreibersii	Ad	F	no
87	2016-04-01	Miniopterus schreibersii	Ad	M	no
88	2016-04-01	Miniopterus schreibersii	Ad	M	no
89	2016-04-01	Miniopterus schreibersii	Ad	M	no
90	2016-04-01	Miniopterus schreibersii	Ad	F	no
91	2016-04-01	Miniopterus schreibersii	Ad	F	no
92	2016-04-01	Miniopterus schreibersii	Ad	F	no
93	2016-04-01	Miniopterus schreibersii	Ad	F	no
94	2016-04-01	Miniopterus schreibersii	Ad	F	no
95	2016-04-01	Miniopterus schreibersii	Ad	F	no
96	2016-04-01	Miniopterus schreibersii	Ad	M	no
97	2016-04-01	Miniopterus schreibersii	Ad	M	no
98	2016-04-01	Miniopterus schreibersii	Ad	M	no
99	2016-04-01	Miniopterus schreibersii	Ad	M	no
100	2016-04-01	Miniopterus schreibersii	Ad	M	no
101	2016-04-01	Miniopterus schreibersii	Ad	F	no
102	2016-04-01	Miniopterus schreibersii	Ad	M	no
103	2016-04-01	Miniopterus schreibersii	Ad	M	no
104	2016-04-01	Miniopterus schreibersii	Ad	M	no
105	2016-04-01	Miniopterus schreibersii	Ad	M	no
106	2016-05-04	Miniopterus schreibersii	Ad	F	no							0	0	0
107	2016-05-04	Miniopterus schreibersii	Ad	F	yes	0	0	1	0	0	0	0	0	0
108	2016-05-04	Miniopterus schreibersii	Ad	F	yes	0	1	2	0	0	0	0	0	0
109	2016-05-04	Miniopterus schreibersii	Ad	F	yes	0	1	1	0	0	0	0	0	0
110	2016-05-04	Miniopterus schreibersii	Ad	F	no
111	2016-05-04	Miniopterus schreibersii	Ad	F	yes	0	1	0	0	0	0	0	0	0
112	2016-05-04	Miniopterus schreibersii	Ad	F	yes	0	0	1	0	0	0	0	0	0
113	2016-05-04	Miniopterus schreibersii	Ad	M	no
114	2016-05-04	Miniopterus schreibersii	Ad	M	no
115	2016-05-04	Miniopterus schreibersii	Ad	F	yes	0	2	2	0	0	0	0	0	0
116	2016-05-04	Miniopterus schreibersii	Ad	F	yes	0	0	2	0	0	0	0	0	0
117	2016-05-04	Miniopterus schreibersii	Ad	F	yes	1	0	0	0	0	0	0	0	0
118	2016-05-04	Miniopterus schreibersii	Ad	M	yes	0	1	2	0	0	0	0	0	0
119	2016-05-04	Miniopterus schreibersii	Ad	F	no
120	2016-05-04	Miniopterus schreibersii	Ad	F	no
121	2016-05-04	Miniopterus schreibersii	Ad	F	no
122	2016-05-04	Miniopterus schreibersii	Ad	F	no
123	2016-05-04	Miniopterus schreibersii	Ad	M	yes	0	0	1	0	0	0	0	0	0
124	2016-05-04	Miniopterus schreibersii	Ad	F	yes	0	1	0	0	0	0	0	0	0
125	2016-05-04	Miniopterus schreibersii	Ad	F	no
126	2016-05-04	Miniopterus schreibersii	Ad	M	yes	0	0	5	0	0	0	0	0	0
127	2016-05-04	Miniopterus schreibersii	Ad	F	no
128	2016-05-04	Miniopterus schreibersii	Ad	F	yes	0	1	0	0	0	0	0	0	0
129	2016-05-04	Miniopterus schreibersii	Ad	F	no
130	2016-05-04	Miniopterus schreibersii	Ad	F	yes	0	2	0	0	0	0	0	0	0
131	2016-05-04	Miniopterus schreibersii	Ad	M	yes	0	1	0	0	0	0	0	0	0
132	2016-05-04	Miniopterus schreibersii	Ad	F	no
133	2016-05-04	Miniopterus schreibersii	Ad	M	no
134	2016-05-04	Miniopterus schreibersii	Ad	F	no
135	2016-05-04	Miniopterus schreibersii	Ad	F	no
136	2016-05-04	Miniopterus schreibersii	Ad	F	yes	2	0	3	0	0	0	0	0	0
137	2016-05-04	Miniopterus schreibersii	Ad	M	yes	0	0	1	0	0	0	0	0	0
138	2016-05-04	Miniopterus schreibersii	Ad	F	yes	0	1	0	0	0	0	0	0	0
139	2016-05-04	Miniopterus schreibersii	Ad	F	no
140	2016-05-04	Miniopterus schreibersii	Ad	F	yes	0	1	1	0	0	0	0	0	0
141	2016-05-04	Miniopterus schreibersii	Ad	F	yes	0	1	1	0	0	0	0	0	0
142	2016-05-04	Myotis myotis	Ad	F	no
143	2016-05-04	Myotis myotis	Ad	F	no
144	2016-05-04	Myotis myotis	Ad	F	yes	0	0	0	0	0	3	0	0	0
145	2016-05-04	Miniopterus schreibersii	Ad	F	no
146	2016-05-04	Myotis myotis	Ad	F	yes	0	0	0	0	0	0	0	0	0	1
147	2016-05-04	Miniopterus schreibersii	Ad	M	yes	0	0	1	0	0	0	0	0	0
148	2016-05-04	Miniopterus schreibersii	Ad	F	no
149	2016-05-04	Miniopterus schreibersii	Ad	M	no
150	2016-05-04	Miniopterus schreibersii	Ad	F	no
151	2016-05-04	Miniopterus schreibersii	Ad	M	no
152	2016-05-04	Miniopterus schreibersii	Ad	F	no
153	2016-05-04	Miniopterus schreibersii	Ad	F	no
154	2016-05-04	Miniopterus schreibersii	Ad	F	no
155	2016-05-04	Miniopterus schreibersii	Ad	M	no
156	2016-05-04	Miniopterus schreibersii	Ad	F	no
157	2016-05-04	Miniopterus schreibersii	Ad	F	no
158	2016-05-04	Miniopterus schreibersii	Ad	F	no
159	2015-09-16	Myotis blythii	Ad	M	yes	0	0	0	0	1	1	0	0	0
160	2016-05-05	Rhinolophus hipposideros	Ad	F	no
161	2016-05-05	Rhinolophus hipposideros	Ad	F	yes	0	0	0	0	1	0	0	0	0
162	2016-05-05	Rhinolophus hipposideros	Ad	F	yes	0	0	0	0	3	3	0	0	0
163	2016-05-05	Rhinolophus hipposideros	Ad	F	yes	0	0	0	0	1	0	0	0	0
164	2016-05-05	Pipistrellus pygmaeus	Ad	M	no
165	2016-05-05	Rhinolophus hipposideros	Ad	F	no
166	2016-05-05	Rhinolophus hipposideros	Ad	F	no
167	2016-05-05	Rhinolophus hipposideros	Ad	F	no
168	2016-05-05	Rhinolophus hipposideros	Ad	F	no
169	2016-05-05	Rhinolophus hipposideros	Ad	F	no
170	2016-05-05	Rhinolophus hipposideros	Ad	F	no
171	2016-05-05	Rhinolophus hipposideros	Ad	F	no
172	2016-05-05	Rhinolophus hipposideros	Ad	F	no
173	2016-05-05	Rhinolophus hipposideros	Ad	F	no
174	2016-05-05	Rhinolophus hipposideros	Ad	F	no
175	2016-05-05	Rhinolophus hipposideros	Ad	F	no
176	2016-05-05	Rhinolophus hipposideros	Ad	F	no
177	2016-05-05	Rhinolophus hipposideros	Ad	F	no
178	2016-05-05	Rhinolophus hipposideros	Ad	F	no
179	2016-05-05	Rhinolophus hipposideros	Ad	F	no
180	2016-05-05	Rhinolophus hipposideros	Ad	F	no
181	2016-05-05	Rhinolophus hipposideros	Ad	F	no
182	2016-05-05	Rhinolophus hipposideros	Ad	F	no
183	2016-05-05	Rhinolophus hipposideros	Ad	F	no
184	2016-09-20	Rhinolophus blasii	Ad	M	no
185	2016-09-20	Myotis capaccinii	Ad	M	no
186	2016-09-20	Miniopterus schreibersii	Ad	M	no
187	2016-09-20	Rhinolophus hipposideros	Ad	F	no
188	2016-09-20	Miniopterus schreibersii	Ad	M	no
189	2016-09-20	Rhinolophus ferrumequinum	Ad	M	no
190	2017-05-09	Rhinolophus hipposideros	Ad	F	no
191	2017-05-09	Rhinolophus hipposideros	Ad	F	yes	0	0	0	0	2	7	0	0	0
192	2017-05-09	Rhinolophus hipposideros	Ad	M	yes	0	0	0	0	0	1	0	0	0
193	2017-05-09	Rhinolophus hipposideros	Ad	F	no
194	2017-05-09	Rhinolophus hipposideros	Ad	F	no
195	2017-05-09	Rhinolophus hipposideros	Ad	F	no
196	2017-05-09	Rhinolophus hipposideros	Ad	F	no
197	2017-05-09	Rhinolophus hipposideros	Ad	F	no
198	2017-05-09	Rhinolophus hipposideros	Ad	F	no
199	2017-05-09	Rhinolophus hipposideros	Ad	F	yes	0	0	0	0	0	1	0	0	0
200	2017-05-09	Rhinolophus ferrumequinum	Ad	F	no
201	2017-05-09	Rhinolophus ferrumequinum	Ad	F	no
202	2017-05-09	Rhinolophus hipposideros	Ad	F	no
203	2017-05-09	Rhinolophus hipposideros	Ad	F	no
204	2017-05-09	Rhinolophus hipposideros	Ad	F	no
205	2017-05-09	Rhinolophus hipposideros	Ad	F	no
206	2017-05-09	Rhinolophus ferrumequinum	Ad	M	no
207	2017-05-09	Rhinolophus hipposideros	Ad	F	no
208	2017-05-09	Rhinolophus hipposideros	Ad	F	yes	0	0	0	0	1	0	0	0	0
209	2017-05-09	Rhinolophus ferrumequinum	Ad		no
210	2017-05-09	Rhinolophus hipposideros	Ad	F	no
211	2017-05-09	Rhinolophus ferrumequinum	Ad	F	yes	0	0	0	0	2	3	0	0	0
212	2017-05-09	Rhinolophus hipposideros	Ad	F	no
213	2017-05-09	Rhinolophus hipposideros	Ad	F	no
214	2017-05-09	Rhinolophus ferrumequinum	Ad	F	no
215	2017-05-09	Rhinolophus hipposideros	Ad	F	no
216	2017-05-09	Rhinolophus ferrumequinum	Ad	F	no
217	2017-05-09	Rhinolophus ferrumequinum	Ad	M	no
218	2017-05-09	Rhinolophus hipposideros	Ad	F	no
219	2017-05-09	Rhinolophus hipposideros	Ad	F	no
220	2017-05-09	Rhinolophus hipposideros	Ad	F	no
221	2017-05-09	Rhinolophus hipposideros	Ad	F	no
222	2017-05-09	Rhinolophus ferrumequinum	Ad	F	no
223	2017-05-09	Rhinolophus hipposideros	Ad	F	no
224	2017-05-09	Rhinolophus hipposideros	Ad	F	no
225	2017-05-09	Rhinolophus hipposideros	Ad	M	no
226	2017-05-09	Rhinolophus hipposideros	Ad	F	no
227	2017-05-09	Rhinolophus hipposideros	Ad	F	no
228	2017-05-09	Rhinolophus hipposideros	Ad	F	no
229	2017-05-09	Rhinolophus hipposideros	Ad	M	no
230	2017-05-09	Rhinolophus hipposideros	Ad	F	no
231	2017-05-09	Rhinolophus hipposideros	Ad	M	no
232	2017-05-09	Rhinolophus hipposideros	Ad	F	no
233	2017-05-09	Rhinolophus hipposideros	Ad	F	no
234	2017-05-09	Rhinolophus hipposideros	Ad	M	no
235	2017-05-09	Rhinolophus hipposideros	Ad	F	no
236	2017-05-09	Rhinolophus hipposideros	Ad	F	no
237	2017-05-09	Rhinolophus hipposideros	Ad	F	no
238	2017-05-09	Rhinolophus hipposideros	Ad	F	no
239	2017-05-09	Rhinolophus hipposideros	Ad	F	yes	0	0	0	0	1	0	0	0	0
240	2017-05-09	Rhinolophus hipposideros	Ad	F	no
241	2017-05-09	Rhinolophus hipposideros	Ad	F	no
242	2017-05-09	Rhinolophus hipposideros	Ad	M	no
243	2017-05-09	Rhinolophus hipposideros	Ad	M	no
244	2017-05-09	Rhinolophus hipposideros	Ad	F	no
245	2017-05-09	Rhinolophus hipposideros	Ad	F	no
246	2017-05-09	Rhinolophus hipposideros	Ad	M	no
247	2017-05-09	Rhinolophus hipposideros	Ad		no
248	2017-05-09	Rhinolophus hipposideros	Ad	F	no
249	2017-10-20	Miniopterus schreibersii	AD	F	no
250	2017-10-20	Miniopterus schreibersii	AD	F	no
251	2017-10-20	Miniopterus schreibersii	AD	F	no
252	2017-10-20	Miniopterus schreibersii	AD	F	no
253	2017-10-20	Miniopterus schreibersii	AD	F	no
254	2017-10-20	Miniopterus schreibersii	AD	F	no
255	2017-10-20	Miniopterus schreibersii	AD	F	no
256	2017-10-20	Miniopterus schreibersii	AD	F	no
257	2017-10-20	Miniopterus schreibersii	AD	F	no
258	2017-10-20	Miniopterus schreibersii	AD	F	no
259	2017-10-20	Miniopterus schreibersii	AD	F	no
260	2017-10-20	Miniopterus schreibersii	AD	F	no
261	2017-10-20	Miniopterus schreibersii	AD	F	no
262	2017-10-20	Miniopterus schreibersii	AD	F	no
263	2017-10-20	Miniopterus schreibersii	AD	F	no
264	2017-08-08	Myotis mystacinus	Ad	F	No
265	2017-08-08	Pipistrellus pipistrellus	Ad	M	No
266	2017-08-08	Myotis brandtii	Ad	M	No
267	2016-04-12	Eptesicus serotinus	Ad	M	no
268	2016-04-12	Myotis daubentonii	Ad	M	yes	0	0	0	0	1	0	0	0	0
269	2016-04-12	Rhinolophus ferrumequinum	Ad	M	no
270	2016-04-12	Rhinolophus mehelyi	Ad	M	no
271	2016-04-12	Rhinolophus mehelyi	Ad	M	no
272	2016-04-12	Rhinolophus mehelyi	Ad	M	no
273	2016-04-12	Rhinolophus mehelyi	Ad	M	no
274	2016-04-12	Rhinolophus mehelyi	Ad	F	yes	0	0	0	1	0	0	0	0	0
275	2016-04-12	Eptesicus serotinus	Ad	M	no
276	2016-04-12	Rhinolophus mehelyi	Ad	F	no
277	2017-05-21	Rhinolophus ferrumequinum	Ad	M	yes	0	0	0	0	1	0	0	0	0
278	2017-05-21	Rhinolophus ferrumequinum	Ad	M	yes	0	0	0	0	0	1	0	0	0
279	2017-05-21	Rhinolophus ferrumequinum	Ad	F	yes	0	0	0	0	0	1	0	0	0
280	2017-05-21	Rhinolophus mehelyi	Ad	M	no
281	2016-04-11	Rhinolophus mehelyi	Ad	F	no
282	2016-04-11	Miniopterus schreibersii	Ad	M	yes	0	1	1	0	0	0	0	0	0
283	2016-04-11	Rhinolophus mehelyi	Ad	M	no
284	2016-04-11	Rhinolophus mehelyi	Ad	M	no
285	2016-04-11	Rhinolophus mehelyi	Ad	M	no
286	2016-04-11	Rhinolophus mehelyi	Ad	F	no
287	2016-04-11	Rhinolophus mehelyi	Ad	F	no
288	2016-04-11	Miniopterus schreibersii	Ad	F	yes	0	1	2	0	0	0	0	0	0
289	2016-04-11	Miniopterus schreibersii	Ad	F	no
290	2016-04-11	Miniopterus schreibersii	Ad	F	no
291	2016-04-11	Miniopterus schreibersii	Ad	F	no
292	2016-04-11	Miniopterus schreibersii	Ad	F	yes	0	0	2	0	0	0	0	0	0
293	2016-04-11	Miniopterus schreibersii	Ad	F	yes	0	3	1	0	0	0	0	0	0
294	2016-04-11	Miniopterus schreibersii	Ad	F	yes	0	0	2	0	0	0	0	0	0
295	2016-04-11	Miniopterus schreibersii	Ad	F	no
296	2016-04-11	Miniopterus schreibersii	Ad	F	yes	0	2	0	0	0	0	0	0	0
297	2016-04-11	Miniopterus schreibersii	Ad	M	yes	0	1	1	0	0	0	0	0	0
298	2016-04-11	Miniopterus schreibersii	Ad	F	yes	0	2	2	0	0	0	0	0	0
299	2016-04-11	Miniopterus schreibersii	Ad	M	yes	0	0	1	0	0	0	0	0	0
300	2016-04-11	Miniopterus schreibersii	Ad	F	yes	0	2	0	0	0	0	0	0	0
301	2016-04-11	Miniopterus schreibersii	Ad	F	yes	0	3	4	0	0	0	0	0	0
302	2016-04-11	Miniopterus schreibersii	Ad	M	yes	0	0	2	0	0	0	0	0	0
303	2016-04-11	Miniopterus schreibersii	Ad	M	yes	0	3	0	0	0	0	0	0	0
304	2016-04-11	Miniopterus schreibersii	Ad	F	yes	0	1	0	0	0	0	0	0	0
305	2016-04-11	Miniopterus schreibersii	Ad	F	yes	0	1	0	0	0	0	0	0	0
306	2016-04-11	Miniopterus schreibersii	Ad	M	yes	0	1	1	0	0	0	0	0	0
307	2016-04-11	Miniopterus schreibersii	Ad	F	yes	0	0	1	0	0	0	0	0	0
308	2016-04-11	Miniopterus schreibersii	Ad	F	yes	0	0	2	0	0	0	0	0	0
309	2016-04-11	Miniopterus schreibersii	Ad	F	yes	0	2	0	0	0	0	0	0	0
310	2016-04-11	Miniopterus schreibersii	Ad	F	yes	0	1	0	0	0	0	0	0	0
311	2016-04-11	Miniopterus schreibersii	Ad	F	yes	0	0	3	0	0	0	0	0	0
312	2016-04-11	Miniopterus schreibersii	Ad	F	yes	0	0	3	0	0	0	0	0	0
313	2016-04-11	Miniopterus schreibersii	Ad	F	yes	0	2	5	0	0	0	0	0	0
314	2016-04-11	Miniopterus schreibersii	Ad	F	yes	0	2	1	0	0	0	0	0	0
315	2016-04-11	Miniopterus schreibersii	Ad	F	yes	0	1	0	0	0	0	0	0	0
316	2016-04-11	Miniopterus schreibersii	Ad	F	yes	0	2	0	0	0	0	0	0	0
317	2016-04-11	Miniopterus schreibersii	Ad	M	yes	0	1	0	0	0	0	0	0	0
318	2016-04-11	Miniopterus schreibersii	Ad	F	yes	0	1	0	0	0	0	0	0	0
319	2016-04-11	Miniopterus schreibersii	Ad	F	no
320	2016-04-11	Miniopterus schreibersii	Ad	F	no
321	2016-04-11	Miniopterus schreibersii	Ad	F	yes	0	6	4	0	0	0	0	0	0
322	2016-04-11	Miniopterus schreibersii	Ad	F	yes	0	3	5	0	0	0	0	0	0
323	2016-04-11	Miniopterus schreibersii	Ad	F	yes	0	6	0	0	0	0	0	0	0
324	2016-04-11	Miniopterus schreibersii	Ad	M	yes	0	1	0	0	0	0	0	0	0
325	2016-04-11	Miniopterus schreibersii	Ad	F	yes	0	0	1	0	0	0	0	0	0
326	2016-04-11	Miniopterus schreibersii	Ad	M	yes	0	1	6	0	0	0	0	0	0
327	2016-04-11	Miniopterus schreibersii	Ad	F	yes	0	2	1	0	0	0	0	0	0
328	2016-04-11	Miniopterus schreibersii	Ad	F	yes	0	3	5	0	0	0	0	0	0
329	2016-04-11	Miniopterus schreibersii	Ad	F	yes	0	2	0	0	0	0	0	0	0
330	2016-04-11	Miniopterus schreibersii	Ad	F	yes	0	1	1	0	0	0	0	0	0
331	2016-04-11	Miniopterus schreibersii	Ad	F	yes	0	1	4	0	0	0	0	0	0
332	2016-04-11	Miniopterus schreibersii	Ad	F	yes	0	1	1	0	0	0	0	0	0
333	2016-04-11	Miniopterus schreibersii	Ad	F	yes	0	0	4	0	0	0	0	0	0
334	2016-04-11	Miniopterus schreibersii	Ad	M	yes	0	1	1	0	0	0	0	0	0
335	2016-04-11	Miniopterus schreibersii	Ad	F	yes	0	1	0	0	0	0	0	0	0
336	2016-04-11	Miniopterus schreibersii	Ad	F	yes	0	4	2	0	0	0	0	0	0
337	2016-04-11	Miniopterus schreibersii	Ad	F	yes	0	0	2	0	0	0	0	0	0
338	2016-04-11	Miniopterus schreibersii	Ad	F	yes	0	0	3	0	0	0	0	0	0
339	2016-04-11	Miniopterus schreibersii	Ad	F	yes	0	2	2	0	0	0	0	0	0
340	2016-04-11	Miniopterus schreibersii	Ad	F	yes	0	0	4	0	0	0	0	0	0
341	2016-04-11	Miniopterus schreibersii	Ad	F	yes	1	1	0	0	0	0	0	0	0
342	2016-04-11	Miniopterus schreibersii	Ad	F	yes	0	1	1	0	0	0	0	0	0
343	2016-04-11	Miniopterus schreibersii	Ad	F	yes	0	2	2	0	0	0	0	0	0
344	2016-04-11	Miniopterus schreibersii	Ad	F	yes	0	1	1	0	0	0	0	0	0
345	2016-04-11	Miniopterus schreibersii	Ad	F	no
346	2016-04-11	Miniopterus schreibersii	Ad	F	yes	0	1	0	0	0	0	0	0	0
347	2016-04-11	Miniopterus schreibersii	Ad	M	yes	0	1	0	0	0	0	0	0	0
348	2016-04-11	Miniopterus schreibersii	Ad	F	yes	0	1	0	0	0	0	0	0	0
349	2016-04-11	Miniopterus schreibersii	Ad	F	yes	0	1	1	0	0	0	0	0	0
350	2016-04-11	Miniopterus schreibersii	Ad	F	no
351	2016-04-11	Miniopterus schreibersii	Ad	F	yes	0	0	1	0	0	0	0	0	0
352	2016-04-11	Miniopterus schreibersii	Ad	F	no
353	2016-04-11	Miniopterus schreibersii	Ad	F	yes	0	1	0	0	0	0	0	0	0
354	2016-04-11	Miniopterus schreibersii	Ad	F	yes	2	0	2	0	0	0	0	0	0
355	2016-04-11	Miniopterus schreibersii	Ad	F	no
356	2016-04-11	Miniopterus schreibersii	Ad	F	yes	0	1	0	0	0	0	0	0	0
357	2016-04-11	Miniopterus schreibersii	Ad	M	yes	0	1	2	0	0	0	0	0	0
358	2016-04-11	Miniopterus schreibersii	Ad	F	yes	0	0	4	0	0	0	0	0	0
359	2016-04-11	Miniopterus schreibersii	Ad	F	yes	0	0	3	0	0	0	0	0	0
360	2016-04-11	Miniopterus schreibersii	Ad	F	yes	0	1	4	0	0	0	0	0	0
361	2016-04-11	Miniopterus schreibersii	Ad	F	yes	0	0	2	0	0	0	0	0	0
362	2016-04-11	Miniopterus schreibersii	Ad	F	yes	0	1	2	0	0	0	0	0	0
363	2016-04-11	Miniopterus schreibersii	Ad	F	yes	0	1	1	0	0	0	0	0	0
364	2016-04-11	Miniopterus schreibersii	Ad	F	yes	0	1	0	0	0	0	0	0	0
365	2016-04-11	Miniopterus schreibersii	Ad	F	yes	0	1	1	0	0	0	0	0	0
366	2016-04-11	Miniopterus schreibersii	Ad	M	yes	0	3	2	0	0	0	0	0	0
367	2016-04-11	Miniopterus schreibersii	Ad	F	yes	0	1	0	0	0	0	0	0	0
368	2016-04-11	Miniopterus schreibersii	Ad	M	yes	0	1	1	0	0	0	0	0	0
369	2016-04-11	Miniopterus schreibersii	Ad	F	yes	0	1	0	0	0	0	0	0	0
370	2016-04-11	Miniopterus schreibersii	Ad	M	yes	0	0	1	0	0	0	0	0	0
371	2016-04-11	Miniopterus schreibersii	Ad	F	yes	1	2	1	0	0	0	0	0	0
372	2016-04-11	Miniopterus schreibersii	Ad	F	yes	0	1	2	0	0	0	0	0	0
373	2016-04-11	Miniopterus schreibersii	Ad	F	yes	0	0	1	0	0	0	0	0	0
374	2016-04-11	Miniopterus schreibersii	Ad	F	yes	0	2	0	0	0	0	0	0	0
375	2016-04-11	Miniopterus schreibersii	Ad	M	yes	0	1	2	0	0	0	0	0	0
376	2016-04-11	Miniopterus schreibersii	Ad	F	yes	0	0	1	0	0	0	0	0	0
377	2016-04-11	Miniopterus schreibersii	Ad	F	yes	0	3	9	0	0	0	0	0	0
378	2016-04-11	Miniopterus schreibersii	Ad	M	yes	0	1	2	0	0	0	0	0	0
379	2016-04-11	Miniopterus schreibersii	Ad	F	yes	0	2	0	0	0	0	0	0	0
380	2016-04-11	Miniopterus schreibersii	Ad	F	yes	0	2	0	0	0	0	0	0	0
381	2016-04-11	Miniopterus schreibersii	Ad	M	yes	0	1	0	0	0	0	0	0	0
382	2016-04-11	Miniopterus schreibersii	Ad	F	yes	1	5	3	0	0	0	0	0	0
383	2016-04-11	Miniopterus schreibersii	Ad	F	yes	0	2	1	0	0	0	0	0	0
384	2016-04-11	Miniopterus schreibersii	Ad	F	yes	0	1	2	0	0	0	0	0	0
385	2016-04-11	Miniopterus schreibersii	Ad	M	yes	0	0	1	0	0	0	0	0	0
386	2016-04-11	Miniopterus schreibersii	Ad	F	yes	0	0	1	0	0	0	0	0	0
387	2016-04-11	Miniopterus schreibersii	Ad	F	yes	0	2	0	0	0	0	0	0	0
388	2016-04-11	Miniopterus schreibersii	Ad	F	yes	0	0	2	0	0	0	0	0	0
389	2016-04-11	Miniopterus schreibersii	Ad	F	yes	0	3	0	0	0	0	0	0	0
390	2016-04-11	Miniopterus schreibersii	Ad	F	yes	0	1	0	0	0	0	0	0	0
391	2016-04-11	Miniopterus schreibersii	Ad	F	yes	0	2	1	0	0	0	0	0	0
392	2016-04-11	Miniopterus schreibersii	Ad	F	yes	0	2	0	0	0	0	0	0	0
393	2016-04-11	Rhinolophus mehelyi	Ad	F	no
394	2016-04-11	Miniopterus schreibersii	Ad	M	yes	0	2	0	0	0	0	0	0	0
395	2016-04-11	Rhinolophus ferrumequinum	Ad	F	yes	0	0	0	0	0	2	0	0	0
396	2016-04-11	Rhinolophus mehelyi	Ad	F	no
397	2016-04-11	Rhinolophus mehelyi	Ad	F	no
398	2016-04-11	Rhinolophus mehelyi	Ad	F	no
399	2016-04-11	Miniopterus schreibersii	Ad	F	yes	0	0	5	0	0	0	0	0	0
400	2016-04-11	Miniopterus schreibersii	Ad	F	yes	0	2	0	0	0	0	0	0	0
401	2016-04-11	Miniopterus schreibersii	Ad	F	yes	0	3	7	0	0	0	0	0	0
402	2016-04-11	Miniopterus schreibersii	Ad	M	no
403	2016-04-11	Miniopterus schreibersii	Ad	M	yes	2	0	1	0	0	0	0	0	0
404	2016-04-11	Miniopterus schreibersii	Ad	F	yes	0	1	1	0	0	0	0	0	0
405	2016-04-11	Rhinolophus mehelyi	Ad	M	no
406	2016-04-11	Myotis myotis	Ad	F	no
407	2016-04-11	Myotis myotis	Ad	F	no
408	2016-04-11	Miniopterus schreibersii	Ad	M	yes	0	4	0	0	0	0	0	0	0
409	2016-04-11	Myotis blythii	Ad	F	yes	0	0	0	0	1	0	0	0	0
410	2016-04-11	Myotis capaccinii	Ad	F	no
411	2016-04-11	Myotis myotis	Ad	F	no
412	2016-04-11	Miniopterus schreibersii	Ad	F	yes	0	3	0	0	0	0	0	0	0
413	2016-04-11	Miniopterus schreibersii	Ad	F	yes	0	2	0	0	0	0	0	0	0
414	2016-04-11	Miniopterus schreibersii	Ad	F	yes	0	3	2	0	0	0	0	0	0
415	2016-04-11	Miniopterus schreibersii	Ad	F	yes	0	0	0	0	1	0	0	0	0
416	2016-04-11	Miniopterus schreibersii	Ad	F	yes	0	1	2	0	0	0	0	0	0
417	2016-04-11	Myotis daubentonii	Ad	M	no
418	2016-04-11	Myotis blythii	Ad	F	no
419	2016-04-11	Rhinolophus mehelyi	Ad	M	no
420	2016-04-11	Myotis blythii	Ad	F	no
421	2016-04-11	Myotis blythii	Ad	F	yes	0	0	0	0	0	11	0	0	0
422	2016-04-11	Rhinolophus mehelyi	Ad	F	no
423	2016-04-11	Rhinolophus mehelyi	Ad	M	no
424	2016-04-11	Rhinolophus mehelyi	Ad	M	no
425	2016-04-11	Rhinolophus mehelyi	Ad	M	yes	0	0	1	0	0	0	0	0	0
426	2016-04-11	Rhinolophus ferrumequinum	Ad	F	yes	0	0	0	1	0	0	0	0	0
427	2016-04-11	Rhinolophus mehelyi	Ad	F	no
428	2016-04-11	Rhinolophus mehelyi	Ad	M	yes	0	0	0	0	0	1	0	0	0
429	2016-04-11	Rhinolophus mehelyi	Ad	F	no
430	2016-04-11	Rhinolophus mehelyi	Ad	F	no
431	2016-04-11	Myotis blythii	Ad	F	no
432	2016-04-11	Myotis myotis	Ad	F	no
433	2016-04-11	Rhinolophus mehelyi	Ad	F	no
434	2016-04-11	Rhinolophus mehelyi	Ad	F	no
435	2016-04-11	Rhinolophus mehelyi	Ad	F	no
436	2016-04-11	Myotis blythii	Ad	F	no
437	2016-04-11	Miniopterus schreibersii	Ad	F	no
438	2016-04-11	Miniopterus schreibersii	Ad	F	no
439	2016-04-11	Miniopterus schreibersii	Ad	F	no
440	2016-04-11	Miniopterus schreibersii	Ad	F	no
441	2016-04-11	Miniopterus schreibersii	Ad	F	no
442	2016-04-11	Miniopterus schreibersii	Ad	F	no
443	2016-04-11	Miniopterus schreibersii	Ad	F	no
444	2016-04-11	Miniopterus schreibersii	Ad	F	no
445	2016-04-11	Miniopterus schreibersii	Ad	M	no
446	2016-04-11	Miniopterus schreibersii	Ad	F	no
447	2016-04-11	Miniopterus schreibersii	Ad	F	no
448	2016-04-11	Miniopterus schreibersii	Ad	M	no
449	2016-04-11	Miniopterus schreibersii	Ad	F	no
450	2016-04-11	Miniopterus schreibersii	Ad	F	no
451	2016-04-11	Miniopterus schreibersii	Ad	M	no
452	2016-04-11	Miniopterus schreibersii	Ad	F	no
453	2016-04-11	Miniopterus schreibersii	Ad	F	no
454	2016-04-11	Miniopterus schreibersii	Ad	F	no
455	2016-04-11	Miniopterus schreibersii	Ad	M	no
456	2016-04-11	Miniopterus schreibersii	Ad	M	no
457	2016-04-11	Miniopterus schreibersii	Ad	F	no
458	2016-04-11	Miniopterus schreibersii	Ad	F	no
459	2016-04-11	Miniopterus schreibersii	Ad	M	no
460	2016-04-11	Myotis daubentonii	Ad	M	no
461	2016-04-11	Myotis daubentonii	Ad	M	no
462	2016-04-11	Myotis daubentonii	Ad	M	no
463	2016-04-11	Myotis daubentonii	Ad	M	no
464	2016-04-11	Myotis daubentonii	Ad	M	no
465	2016-04-11	Myotis daubentonii	Ad	M	no
466	2016-04-11	Myotis daubentonii	Ad	M	no
467	2016-04-11	Myotis daubentonii	Ad	M	no
468	2016-04-11	Myotis daubentonii	Ad	M	no
469	2016-04-11	Myotis daubentonii	Ad	F	no
470	2016-04-11	Myotis daubentonii	Ad	M	no
471	2016-04-11	Myotis daubentonii	Ad	F	no
472	2016-04-11	Myotis daubentonii	Ad	F	no
473	2016-04-11	Myotis daubentonii	Ad	M	no
474	2016-04-11	Myotis myotis	Ad	F	no
475	2016-04-11	Rhinolophus ferrumequinum	Ad	F	no
476	2016-04-11	Rhinolophus ferrumequinum	Ad	F	no
477	2016-04-11	Rhinolophus ferrumequinum	Ad	F	no
478	2016-04-11	Rhinolophus hipposideros	Ad	M	no
479	2016-04-11	Rhinolophus mehelyi	Ad	M	no
480	2016-04-11	Rhinolophus mehelyi	Ad	F	no
481	2016-04-11	Rhinolophus mehelyi	Ad	M	no
482	2016-04-11	Rhinolophus mehelyi	Ad	F	no
483	2016-04-11	Rhinolophus mehelyi	Ad	F	no
484	2016-04-11	Rhinolophus mehelyi	Ad	F	no
485	2016-08-31	Myotis daubentonii	Ad	M	no
486	2016-08-31	Miniopterus schreibersii	Ad	M	yes	0	0	2	0	0	0	0	0	0
487	2016-08-31	Miniopterus schreibersii	Ad	M	no
488	2016-08-31	Miniopterus schreibersii	Juv	M	no
489	2016-08-31	Miniopterus schreibersii	Ad	M	yes	0	0	3	0	0	0	0	0	0
490	2016-08-31	Miniopterus schreibersii	Ad	M	no
491	2016-08-31	Miniopterus schreibersii	Ad	M	no
492	2016-08-31	Miniopterus schreibersii	Ad	M	no
493	2016-08-31	Miniopterus schreibersii	Ad	M	yes	0	0	2	0	0	0	0	0	0
494	2016-08-31	Miniopterus schreibersii	Ad	M	yes	0	1	0	0	0	0	0	0	0
495	2016-08-31	Miniopterus schreibersii	Ad	M	no
496	2016-08-31	Miniopterus schreibersii	Ad	M	yes	0	0	1	0	0	0	0	0	0
497	2016-08-31	Miniopterus schreibersii	Ad	M	yes	0	1	0	0	0	0	0	0	0
498	2016-08-31	Miniopterus schreibersii	Ad	F	yes	0	0	1	0	0	0	0	0	0
499	2016-08-31	Miniopterus schreibersii	Ad	M	yes	0	1	0	0	0	0	0	0	0
500	2016-08-31	Miniopterus schreibersii	Ad	M	yes	0	0	3	0	0	0	0	0	0
501	2016-08-31	Miniopterus schreibersii	Ad	M	no
502	2016-08-31	Miniopterus schreibersii	Ad	F	no
503	2016-08-31	Miniopterus schreibersii	Ad	M	no
504	2016-08-31	Miniopterus schreibersii	Ad	M	no
505	2016-08-31	Miniopterus schreibersii	Ad	M	yes	0	0	1	0	0	0	0	0	0
506	2016-08-31	Miniopterus schreibersii	Ad	M	yes	0	0	1	0	0	0	0	0	0
507	2016-08-31	Miniopterus schreibersii	Ad	F	yes	1	0	0	0	0	0	0	0	0
508	2016-08-31	Miniopterus schreibersii	Ad	M	yes	0	0	1	0	0	0	0	0	0
509	2016-08-31	Miniopterus schreibersii	Ad	F	yes	0	1	0	0	0	0	0	0	0
510	2016-08-31	Miniopterus schreibersii	Ad	M	no
511	2016-08-31	Miniopterus schreibersii	Ad	M	yes	0	1	0	0	0	0	0	0	0
512	2016-08-31	Miniopterus schreibersii	Ad	M	yes	0	0	1	0	0	0	0	0	0
513	2016-08-31	Miniopterus schreibersii	Ad	M	yes	0	1	2	0	0	0	0	0	0
514	2016-08-31	Miniopterus schreibersii	Ad	M	yes	1	0	0	0	0	0	0	0	0
515	2016-08-31	Miniopterus schreibersii	Ad	M	no
516	2016-08-31	Miniopterus schreibersii	Ad	M	yes	0	0	3	0	0	0	0	0	0
517	2016-08-31	Miniopterus schreibersii	Ad	F	yes	0	0	1	0	0	0	0	0	0
518	2016-08-31	Miniopterus schreibersii	Ad	M	no
519	2016-08-31	Miniopterus schreibersii	Ad	M	no
520	2016-08-31	Miniopterus schreibersii	Ad	F	yes	0	0	2	0	0	0	0	0	0
521	2016-08-31	Miniopterus schreibersii	Ad	M	yes	0	1	0	0	0	0	0	0	0
522	2016-08-31	Miniopterus schreibersii	Ad	M	no
523	2016-08-31	Miniopterus schreibersii	Ad	M	no
524	2016-08-31	Miniopterus schreibersii	Ad	M	no
525	2016-08-31	Myotis blythii	Ad	F	no
526	2016-08-31	Myotis daubentonii	Ad	M	no
527	2016-08-31	Myotis blythii	Ad	M	no
528	2016-08-31	Myotis myotis	Ad	F	no
529	2016-08-31	Eptesicus serotinus	Ad	F	no
530	2016-08-31	Myotis blythii	Ad	F	no
531	2016-08-31	Myotis blythii	Ad	F	no
532	2016-08-31	Myotis myotis	Ad	F	no
533	2016-08-31	Miniopterus schreibersii	Ad	F	no
534	2016-08-31	Miniopterus schreibersii	Ad	F	yes	0	1	0	0	0	0	0	0	0
535	2016-08-31	Miniopterus schreibersii	Ad	F	yes	0	2	1	0	0	0	0	0	0
536	2016-08-31	Miniopterus schreibersii	Ad	F	no
537	2016-08-31	Miniopterus schreibersii	Ad	F	yes	0	0	1	0	0	0	0	0	0
538	2016-08-31	Miniopterus schreibersii	Ad	M	no
539	2016-08-31	Miniopterus schreibersii	Ad	F	no
540	2016-08-31	Miniopterus schreibersii	Ad	M	no
541	2016-08-31	Miniopterus schreibersii	Ad	M	no
542	2016-08-31	Myotis blythii	Ad	M	no
543	2016-08-31	Rhinolophus mehelyi	Ad	F	no
544	2016-08-31	Myotis myotis	Ad	F	yes	0	0	0	0	0	1	0	0	0
545	2016-08-31	Myotis blythii	Ad	F	no
546	2016-08-31	Myotis myotis	Ad	F	no
547	2016-08-31	Myotis daubentonii	Ad	M	no
548	2016-08-31	Miniopterus schreibersii	Ad	F	no
549	2016-08-31	Miniopterus schreibersii	Ad	M	no
550	2016-08-31	Miniopterus schreibersii	Ad	F	no
551	2016-08-31	Miniopterus schreibersii	Ad	F	no
552	2016-08-31	Miniopterus schreibersii	Ad	F	no
553	2016-08-31	Miniopterus schreibersii	Ad	M	no
554	2016-08-31	Miniopterus schreibersii	Ad	F	no
555	2016-08-31	Miniopterus schreibersii	Ad	F	yes	0	0	2	0	0	0	0	0	0
556	2016-08-31	Myotis blythii	Ad	F	no
557	2016-08-31	Myotis blythii	Ad	M	no
558	2016-08-31	Myotis blythii	Ad	F	no
559	2016-08-31	Myotis blythii	Ad	F	no
560	2016-08-31	Myotis blythii	Ad	M	no
561	2016-08-31	Miniopterus schreibersii	Ad	F	yes	0	1	0	0	0	0	0	0	0
562	2016-08-31	Miniopterus schreibersii	Ad	F	yes	0	0	1	0	0	0	0	0	0
563	2016-08-31	Miniopterus schreibersii	Ad	M	yes	0	0	1	0	0	0	0	0	0
564	2016-08-31	Miniopterus schreibersii	Ad	M	yes	0	0	2	0	0	0	0	0	0
565	2016-08-31	Miniopterus schreibersii	Ad	F	yes	0	1	0	0	0	0	0	0	0
566	2016-08-31	Miniopterus schreibersii	Ad	F	yes	1	0	0	0	0	0	0	0	0
567	2016-08-31	Miniopterus schreibersii	Ad	F	no
568	2016-08-31	Miniopterus schreibersii	Ad	F	yes	0	1	4	0	0	0	0	0	0
569	2016-08-31	Miniopterus schreibersii	Ad	M	yes	0	1	0	0	0	0	0	0	0
570	2016-08-31	Miniopterus schreibersii	Ad	M	no
571	2016-08-31	Miniopterus schreibersii	Ad	F	yes	0	0	1	0	0	0	0	0	0
572	2016-08-31	Miniopterus schreibersii	Ad	F	yes	0	0	1	0	0	0	0	0	0
573	2016-08-31	Miniopterus schreibersii	Ad	M	no
574	2016-08-31	Myotis blythii	Ad	M	no
575	2016-08-31	Myotis blythii	Ad	M	no
576	2016-08-31	Miniopterus schreibersii	Ad	M	no
577	2016-08-31	Miniopterus schreibersii	Ad	M	no
578	2016-08-31	Miniopterus schreibersii	Ad	F	yes	0	1	0	0	0	0	0	0	0
579	2016-08-31	Miniopterus schreibersii	Ad	F	no
580	2016-08-31	Miniopterus schreibersii	Ad	M	yes	0	0	1	0	0	0	0	0	0
581	2016-08-31	Miniopterus schreibersii	Ad	F	yes	0	1	2	0	0	0	0	0	0
582	2016-08-31	Miniopterus schreibersii	Ad	M	yes	0	0	1	0	0	0	0	0	0
583	2016-08-31	Miniopterus schreibersii	Ad	F	yes	0	2	0	0	0	0	0	0	0
584	2016-08-31	Myotis blythii	Ad	M	no
585	2016-08-31	Myotis blythii	Ad	M	no
586	2016-08-31	Miniopterus schreibersii	Ad	F	no
587	2016-08-31	Miniopterus schreibersii	Ad	F	yes	1	0	0	0	0	0	0	0	0
588	2016-08-31	Miniopterus schreibersii	Ad	M	no
589	2016-08-31	Miniopterus schreibersii	Ad	F	no
590	2016-08-31	Miniopterus schreibersii	Ad	M	yes	0	0	2	0	0	0	0	0	0
591	2016-08-31	Miniopterus schreibersii	Ad	M	no
592	2016-08-31	Myotis daubentonii	Ad	M	no
593	2016-08-31	Myotis daubentonii	Ad	M	no
594	2016-08-31	Myotis daubentonii	Ad	M	no
595	2016-08-31	Myotis daubentonii	Ad	M	no
596	2016-08-31	Myotis daubentonii	Ad	F	no
597	2016-08-31	Miniopterus schreibersii	Ad	M	yes	0	0	1	0	0	0	0	0	0
598	2016-08-31	Miniopterus schreibersii	Ad	M	yes	0	0	1	0	0	0	0	0	0
599	2016-08-31	Miniopterus schreibersii	Ad	F	no
600	2016-08-31	Miniopterus schreibersii	Ad	F	yes	0	1	0	0	0	0	0	0	0
601	2016-08-31	Rhinolophus ferrumequinum	Ad	F	yes	0	0	0	0	0	1	0	0	0
602	2016-08-31	Myotis daubentonii	Ad	F	no
603	2016-08-31	Myotis blythii	Ad	F	no
604	2016-08-31	Miniopterus schreibersii	Ad	F	yes	2	0	3	0	0	0	0	0	0
605	2016-08-31	Rhinolophus mehelyi	Ad	M	no
606	2016-08-31	Rhinolophus mehelyi	Ad	M	no
607	2016-08-31	Rhinolophus mehelyi	Ad	M	no
608	2016-08-31	Rhinolophus mehelyi	Ad	M	no
609	2016-08-31	Miniopterus schreibersii	Ad	M	no
610	2016-08-31	Miniopterus schreibersii	Ad	F	no
611	2016-08-31	Miniopterus schreibersii	Ad	F	no
612	2016-08-31	Miniopterus schreibersii	Ad	M	no
613	2016-08-31	Miniopterus schreibersii	Ad	M	no
614	2016-08-31	Miniopterus schreibersii	Ad	F	no
615	2016-08-31	Miniopterus schreibersii	Ad	M	no
616	2016-08-31	Miniopterus schreibersii	Ad	M	no
617	2016-08-31	Miniopterus schreibersii	Ad	F	no
618	2016-08-31	Miniopterus schreibersii	Ad	F	no
619	2016-08-31	Miniopterus schreibersii	Ad	F	no
620	2016-08-31	Miniopterus schreibersii	Ad	F	no
621	2016-08-31	Miniopterus schreibersii	Ad	M	no
622	2016-08-31	Miniopterus schreibersii	Ad	M	no
623	2016-08-31	Miniopterus schreibersii	Ad	M	no
624	2016-08-31	Miniopterus schreibersii	Ad	F	no
625	2016-08-31	Miniopterus schreibersii	Ad	M	no
626	2016-08-31	Miniopterus schreibersii	Ad	M	no
627	2016-08-31	Miniopterus schreibersii	Ad	M	no
628	2016-08-31	Miniopterus schreibersii	Ad	M	no
629	2016-08-31	Miniopterus schreibersii	Ad	M	no
630	2016-08-31	Miniopterus schreibersii	Ad	F	no
631	2016-08-31	Miniopterus schreibersii	Ad	M	no
632	2016-08-31	Miniopterus schreibersii	Ad	M	no
633	2016-08-31	Miniopterus schreibersii	Ad	M	no
634	2016-08-31	Miniopterus schreibersii	Ad	M	no
635	2016-08-31	Myotis daubentonii	Ad	F	no
636	2016-08-31	Myotis myotis	Ad	F	no
637	2016-08-31	Myotis myotis	Ad	M	no
638	2016-08-31	Myotis blythii	Ad	F	no
639	2016-08-31	Myotis blythii	Ad	M	no
640	2016-08-31	Myotis blythii	Ad	M	no
641	2016-08-31	Myotis blythii	Ad	F	no
642	2016-08-31	Myotis blythii	Ad	M	no
643	2016-08-31	Myotis blythii	Ad	M	no
644	2016-08-31	Myotis blythii	Ad	M	no
645	2016-08-31	Myotis blythii	Ad	F	no
646	2016-08-31	Myotis blythii	Ad	F	no
647	2016-08-31	Myotis blythii	Ad	M	no
648	2016-08-31	Myotis blythii	Ad	F	no
649	2016-08-31	Myotis blythii	Ad	F	no
650	2016-08-31	Rhinolophus euryale	Ad	M	no
651	2016-08-31	Rhinolophus ferrumequinum	Ad	M	no
652	2016-08-31	Rhinolophus ferrumequinum	Ad	F	no
653	2016-08-31	Rhinolophus mehelyi	Juv	M	no
654	2016-08-31	Rhinolophus mehelyi	Ad	F	no
655	2016-08-31	Rhinolophus mehelyi	Ad	M	no
656	2016-08-31	Rhinolophus mehelyi	Ad	F	no
657	2016-08-31	Rhinolophus mehelyi	Ad	M	no
658	2016-08-31	Rhinolophus mehelyi	Ad	M	no
659	2017-04-29	Nyctalus lasiopterus	Ad	F	No
660	2017-04-30	Miniopterus schreibersii	Ad	M	yes	0	3	2	0	0	0	0	0	0
661	2017-04-30	Miniopterus schreibersii	Ad	F	yes	1	4	2	0	0	0	0	0	0
662	2017-04-30	Miniopterus schreibersii	Ad	F	yes	0	5	3	0	0	0	0	0	0
663	2017-04-30	Miniopterus schreibersii	Ad	F	yes	0	4	5	0	0	0	0	0	0
664	2017-04-30	Miniopterus schreibersii	Ad	F	yes	0	2	2	0	0	0	0	0	0
665	2017-04-30	Miniopterus schreibersii	Ad	M	yes	0	3	1	0	0	0	0	0	0
666	2017-04-30	Miniopterus schreibersii	Ad	M	yes	0	0	1	0	0	0	0	0	0
667	2017-04-30	Miniopterus schreibersii	Ad	F	no
668	2017-04-30	Miniopterus schreibersii	Ad	F	no
669	2017-04-30	Miniopterus schreibersii	Ad	F	yes	0	0	2	0	0	0	0	0	0
670	2017-04-30	Miniopterus schreibersii	Ad	M	no
671	2017-04-30	Miniopterus schreibersii	Ad	M	yes	0	1	0	0	0	0	0	0	0
672	2017-04-30	Miniopterus schreibersii	Ad	M	yes	0	1	0	0	0	0	0	0	0
673	2017-04-30	Miniopterus schreibersii	Ad	F	no
674	2017-04-30	Miniopterus schreibersii	Ad	M	yes	0	0	2	0	0	0	0	0	0
675	2017-04-30	Miniopterus schreibersii			no
676	2017-04-30	Miniopterus schreibersii	Ad	M	yes	0	4	3	0	0	0	0	0	0
677	2017-04-30	Miniopterus schreibersii	Ad	F	no
678	2017-04-30	Miniopterus schreibersii		F	yes	0	4	0	0	0	0	0	0	0
679	2017-04-30	Miniopterus schreibersii	Ad	M	yes	0	4	3	0	0	0	0	0	0
680	2017-04-30	Miniopterus schreibersii		M	yes	0	2	0	0	0	0	0	0	0
681	2017-04-30	Miniopterus schreibersii	Ad	M	yes	0	2	0	0	0	0	0	0	0
682	2017-04-30	Miniopterus schreibersii	Ad	F	yes	0	2	0	0	0	0	0	0	0
683	2017-04-30	Miniopterus schreibersii	Ad	M	no
684	2017-04-30	Miniopterus schreibersii	Ad	M	yes	0	3	1	0	0	0	0	0	0
685	2017-04-30	Miniopterus schreibersii	Ad	M	yes	0	3	0	0	0	0	0	0	0
686	2017-04-30	Miniopterus schreibersii	Ad	F	yes	0	3	0	0	0	0	0	0	0
687	2017-04-30	Miniopterus schreibersii	Ad	M	yes	0	0	2	0	0	0	0	0	0
688	2017-04-30	Miniopterus schreibersii	Ad	F	yes	0	5	4	0	0	0	0	0	0
689	2017-04-30	Miniopterus schreibersii	Ad	M	yes	0	2	0	0	0	0	0	0	0
690	2017-04-30	Miniopterus schreibersii	Ad	M	yes	0	2	1	0	0	0	0	0	0
691	2017-04-30	Miniopterus schreibersii	Ad	M	yes	0	3	0	0	0	0	0	0	0
692	2017-04-30	Miniopterus schreibersii	Ad	M	yes	1	0	0	0	0	0	0	0	0
693	2017-04-30	Miniopterus schreibersii		F	yes	0	1	12	0	0	0	0	0	0
694	2017-04-30	Miniopterus schreibersii	Ad	M	yes	0	3	1	0	0	0	0	0	0
695	2017-04-30	Miniopterus schreibersii		M	yes	0	5	0	0	0	0	0	0	0
696	2017-04-30	Miniopterus schreibersii	Ad	F	yes	0	5	6	0	0	0	0	0	0
697	2017-05-22	Miniopterus schreibersii	Ad		no
698	2017-05-22	Miniopterus schreibersii	Ad	F	no
699	2017-05-22	Miniopterus schreibersii	Ad	F	no
700	2017-05-22	Myotis blythii	Ad	F	no
701	2017-05-22	Miniopterus schreibersii	Ad	F	no
702	2017-05-22	Miniopterus schreibersii	Ad	M	no
703	2017-05-22	Rhinolophus mehelyi	Ad	M	no
704	2017-05-22	Miniopterus schreibersii	Ad	F	yes	0	0	2	0	0	0	0	0	0
705	2017-05-22	Miniopterus schreibersii	Ad	F	yes	0	1	2	0	0	0	0	0	0
706	2017-05-22	Miniopterus schreibersii	Ad	M	yes	0	0	2	0	0	0	0	0	0
707	2017-05-22	Miniopterus schreibersii	Ad	F	yes	0	1	1	0	0	0	0	0	0
708	2017-05-22	Miniopterus schreibersii	Ad	F	no
709	2017-05-22	Myotis blythii	Ad	F	no
710	2017-05-22	Miniopterus schreibersii	Ad	M	no
711	2017-05-22	Myotis myotis	Ad	F	no
712	2017-05-22	Myotis blythii	Ad	F	no
713	2017-05-22	Myotis blythii	Ad	F	no
714	2017-05-22	Myotis daubentonii	Ad	F	no
715	2017-05-22	Myotis blythii	Ad	F	no
716	2017-05-22	Myotis blythii	Ad	F	no
717	2017-05-22	Myotis blythii	Ad	F	no
718	2017-05-22	Myotis blythii	Ad	F	no
719	2017-05-22	Myotis blythii	Ad	F	no
720	2017-05-22	Miniopterus schreibersii	Ad	M	yes	0	0	1	0	0	0	0	0	0
721	2017-05-22	Rhinolophus mehelyi	Ad	M	no
722	2017-05-22	Rhinolophus mehelyi	Ad	M	no
723	2017-05-22	Rhinolophus mehelyi	Ad	M	no
724	2017-05-22	Rhinolophus mehelyi	Ad	M	no
725	2017-05-22	Myotis daubentonii	Ad	F	no
726	2017-05-22	Myotis myotis	Ad	F	no
727	2017-05-22	Myotis myotis	Ad	F	no
728	2017-05-22	Myotis daubentonii	Ad	F	no
729	2017-05-22	Myotis daubentonii	Ad	F	no
730	2017-05-22	Myotis daubentonii	Ad	F	no
731	2017-05-22	Rhinolophus mehelyi	Ad	F	no
732	2017-05-22	Rhinolophus mehelyi	Ad	F	no
733	2017-05-22	Myotis blythii	Ad	F	no
734	2017-05-22	Myotis myotis	Ad	F	no
735	2017-05-22	Rhinolophus mehelyi	Ad	M	no
736	2017-05-22	Myotis myotis	Ad	F	no
737	2017-05-22	Myotis myotis	Ad	F	no
738	2017-05-22	Myotis blythii	Ad	M	no
739	2017-05-22	Myotis blythii	Ad	F	no
740	2017-05-22	Rhinolophus ferrumequinum	Ad	M	no
741	2018-09-08	Miniopterus schreibersii	Ad	M	no
742	2018-09-08	Miniopterus schreibersii	Ad	M	no
743	2018-09-08	Miniopterus schreibersii	Ad	M	yes
744	2018-09-08	Miniopterus schreibersii	Ad	F	yes
745	2018-09-08	Miniopterus schreibersii	Juv	M	no
746	2018-09-08	Miniopterus schreibersii	Juv	M	yes
747	2018-09-08	Miniopterus schreibersii	Ad	M	no
748	2018-09-08	Miniopterus schreibersii	Juv	F	yes
749	2018-09-08	Miniopterus schreibersii	Ad	M	no
750	2018-09-08	Miniopterus schreibersii	Ad	M	no
751	2018-09-08	Miniopterus schreibersii	Ad	M	no
752	2018-09-08	Miniopterus schreibersii	Ad	M	yes
753	2018-09-08	Miniopterus schreibersii	Ad	M	yes
754	2018-09-08	Miniopterus schreibersii	Juv	M	yes
755	2018-09-08	Miniopterus schreibersii	Juv	M	yes
756	2018-09-08	Miniopterus schreibersii	Ad	M	yes
757	2018-09-08	Miniopterus schreibersii	Juv	F	no
758	2018-09-08	Miniopterus schreibersii	Ad	M	no
759	2018-09-08	Miniopterus schreibersii	Ad	M	no
760	2018-09-08	Miniopterus schreibersii	Ad	F	yes
761	2018-09-08	Miniopterus schreibersii	Ad	F	yes
762	2018-09-08	Miniopterus schreibersii	Ad	F	yes
763	2018-09-08	Miniopterus schreibersii	Ad	M	yes
764	2018-09-08	Miniopterus schreibersii	Juv	F	yes
765	2018-09-08	Miniopterus schreibersii	Ad	M	yes
766	2018-09-08	Miniopterus schreibersii	Ad	F	no
767	2018-09-08	Miniopterus schreibersii	Juv	F	no
768	2018-09-08	Miniopterus schreibersii	Juv	F	no
769	2018-09-08	Miniopterus schreibersii	Juv	M	no
770	2018-09-08	Miniopterus schreibersii	Juv	F	yes
771	2018-09-08	Miniopterus schreibersii	Ad	M	yes
772	2018-09-08	Miniopterus schreibersii	Ad	F	no
773	2018-09-08	Miniopterus schreibersii	Juv	M	no
774	2018-09-08	Miniopterus schreibersii	Ad	F	no
775	2018-09-08	Miniopterus schreibersii	Ad	M	yes
776	2018-09-08	Miniopterus schreibersii	Ad	F	yes
777	2018-09-08	Miniopterus schreibersii	Juv	M	yes
778	2018-09-08	Miniopterus schreibersii	Juv	F	yes
779	2018-09-08	Miniopterus schreibersii	Ad	F	yes
780	2018-09-08	Miniopterus schreibersii	Juv	F	no
781	2018-09-08	Miniopterus schreibersii	Ad	M	yes
782	2018-09-08	Myotis myotis	Ad	M	no
783	2018-09-08	Myotis blythii	Ad	M	no
784	2018-10-06	Miniopterus schreibersii	Ad	F	no
785	2018-10-06	Miniopterus schreibersii	Ad	M	yes
786	2018-10-06	Miniopterus schreibersii	Ad	M	no
787	2018-10-06	Miniopterus schreibersii	Ad	F	no
788	2018-10-06	Miniopterus schreibersii	Ad	M	no
789	2018-10-06	Miniopterus schreibersii	Ad	F	no
790	2018-10-06	Miniopterus schreibersii	Ad	F	no
791	2018-10-06	Miniopterus schreibersii	Ad	F	no
792	2018-10-06	Miniopterus schreibersii	Ad	M	no
793	2017-04-29	Pipistrellus nathusii	Ad	F	no
794	2017-04-29	Vespertilio murinus	Ad	F	no
795	2017-04-29	Vespertilio murinus	Ad	F	no
796	2017-04-29	Nyctalus noctula	Ad	F	no
797	2017-04-29	Myotis blythii	Ad	F	no
798	2017-04-29	Nyctalus noctula	Ad	F	no
799	2017-04-29	Vespertilio murinus	Ad	F	no
800	2017-04-29	Vespertilio murinus	Ad	F	no
801	2017-04-29	Nyctalus noctula	Ad	M	no
802	2017-04-29	Nyctalus noctula	Ad	M	no
803	2017-04-29	Nyctalus noctula	Ad	F	no
804	2017-04-29	Nyctalus noctula	Ad	F	no
805	2017-04-29	Nyctalus noctula	Ad	F	no
806	2017-04-29	Nyctalus noctula	Ad	M	no
807	2017-04-29	Nyctalus noctula	Ad	M	no
808	2017-04-29	Nyctalus noctula	Ad	M	no
809	2017-04-29	Nyctalus noctula	Ad	M	no
810	2017-04-29	Nyctalus noctula	Ad	F	no
811	2017-04-29	Nyctalus noctula	Ad	F	no
812	2017-04-29	Nyctalus noctula		F	no
813	2017-04-29	Nyctalus noctula	Ad	F	no
814	2017-04-29	Nyctalus noctula	Ad	F	no
815	2017-04-29	Nyctalus noctula	Ad	F	no
816	2017-04-29	Nyctalus noctula	Ad	F	no
817	2017-04-29	Nyctalus noctula	Ad	F	no
818	2017-04-29	Nyctalus noctula	Ad	F	no
819	2017-04-29	Nyctalus noctula	Ad	F	no
820	2017-04-29	Nyctalus noctula		F	no
821	2017-04-29	Nyctalus noctula	Ad	F	no
822	2017-04-29	Nyctalus noctula	Ad	F	no
823	2017-04-29	Nyctalus noctula	Ad	M	no
824	2017-04-29	Nyctalus noctula		F	no
825	2017-04-29	Nyctalus noctula		F	no
826	2017-04-29	Nyctalus noctula	Ad	F	no
827	2017-04-29	Nyctalus noctula	Ad	F	no
828	2017-04-29	Nyctalus noctula	Ad	F	no
829	2017-04-29	Nyctalus noctula	Ad	F	no
830	2017-05-21	Nyctalus noctula	Ad	M	yes	0	0	0	0	0	0	0	0	1
831	2017-05-21	Nyctalus noctula	Ad	F	no
832	2017-05-21	Nyctalus noctula	Ad	M	no
833	2017-05-21	Nyctalus noctula	Ad	F	no
834	2017-05-21	Nyctalus noctula	Ad	F	no
835	2017-05-21	Nyctalus noctula	Ad	M	no
836	2017-05-21	Nyctalus noctula	Ad	F	no
837	2017-05-21	Nyctalus noctula	Ad	M	no
838	2017-05-21	Nyctalus noctula	Ad	F	no
839	2017-05-21	Pipistrellus pygmaeus	Ad	F	no
840	2017-05-21	Nyctalus noctula	Ad	F	yes	0	0	0	0	0	0	0	0	8
841	2017-05-21	Nyctalus noctula	Ad	M	no
842	2017-05-21	Nyctalus noctula	Ad	M	no
843	2017-05-21	Nyctalus noctula	Ad	M	no
844	2017-05-21	Nyctalus noctula	Ad	M	no
845	2017-05-21	Nyctalus noctula	Ad	M	no
846	2017-05-21	Nyctalus noctula	Ad	F	no
847	2017-05-21	Nyctalus noctula	Ad	F	no
848	2017-05-21	Nyctalus noctula	Ad	F	no
849	2017-05-21	Nyctalus noctula	Ad	M	no
850	2017-05-21	Nyctalus noctula	Ad	M	no
851	2017-05-21	Nyctalus noctula	Ad	F	no
852	2017-05-21	Nyctalus noctula	Ad	M	yes	0	0	0	0	0	0	0	0	1
853	2017-05-21	Nyctalus noctula	Ad	F	no
854	2017-05-21	Nyctalus noctula	Ad	F	no
855	2017-05-21	Nyctalus noctula	Ad	F	no
856	2017-05-21	Nyctalus noctula	Ad	M	no
857	2017-05-21	Vespertilio murinus	Ad	M	no
858	2017-05-21	Nyctalus noctula	Ad	F	no
859	2017-05-21	Nyctalus noctula	Ad	F	no
860	2017-05-21	Nyctalus noctula	Ad	F	no
861	2017-05-21	Nyctalus noctula	Ad	F	no
862	2017-05-21	Nyctalus noctula	Ad	F	no
863	2017-05-21	Nyctalus noctula	Ad	F	no
864	2017-05-21	Nyctalus noctula	Ad	M	no
865	2017-05-21	Nyctalus noctula	Ad	M	no
866	2017-05-21	Vespertilio murinus	Ad	F	no
867	2017-05-21	Nyctalus noctula	Ad	F	no
868	2017-05-21	Nyctalus noctula	Ad	F	no
869	2017-05-21	Nyctalus noctula	Ad	F	no
870	2017-05-21	Nyctalus noctula	Ad	F	no
871	2017-05-21	Nyctalus noctula	Ad	F	no
872	2017-05-21	Nyctalus noctula	Ad	F	no
873	2017-05-21	Nyctalus noctula	Ad	F	no
874	2017-05-21	Nyctalus noctula	Ad	F	no
875	2017-05-21	Nyctalus noctula	Ad	F	no
876	2017-05-21	Nyctalus noctula	Ad	F	no
877	2017-05-21	Nyctalus noctula	Ad	F	no
878	2017-05-21	Nyctalus noctula	Ad	F	no
879	2017-05-21	Nyctalus noctula	Ad	F	no
880	2017-05-21	Nyctalus noctula	Ad	M	no
881	2017-05-21	Nyctalus noctula	Ad	F	no
882	2017-05-21	Vespertilio murinus	Ad	F	no
883	2017-05-21	Vespertilio murinus	Ad	F	no
884	2017-05-21	Vespertilio murinus	Ad	F	no
885	2017-05-21	Vespertilio murinus	Ad	F	no
886	2017-05-21	Vespertilio murinus	Ad	F	no
887	2017-05-21	Vespertilio murinus	Ad	F	no
888	2017-05-21	Vespertilio murinus	Ad	F	no
889	2017-05-21	Vespertilio murinus	Ad	F	no
890	2017-05-21	Vespertilio murinus	Ad	F	no
891	2017-05-21	Vespertilio murinus	Ad	F	no
892	2017-05-21	Vespertilio murinus	Ad	F	no
893	2017-05-21	Vespertilio murinus	Ad	F	no
894	2017-05-21	Vespertilio murinus	Ad	F	no
895	2017-05-21	Vespertilio murinus	Ad	F	no
896	2017-05-21	Vespertilio murinus	Ad	F	no
897	2017-05-21	Vespertilio murinus	Ad	F	no
898	2017-05-21	Vespertilio murinus	Ad	F	no
899	2017-05-21	Vespertilio murinus	Ad	F	no
900	2017-05-22	Pipistrellus nathusii	Ad	M	no
901	2017-05-22	Pipistrellus nathusii	Ad	M	no
902	2017-05-22	Pipistrellus nathusii	Ad	M	yes	0	0	0	0	0	0	0	0	4
903	2018-09-08	Pipistrellus nathusii	Juv	M	yes
904	2018-09-08	Plecotus austriacus	Juv	M	no
905	2018-09-08	Myotis blythii	Ad	F	no
906	2018-09-08	Pipistrellus nathusii	Juv	M	yes
907	2018-09-08	Myotis nattereri	Ad	F	yes
908	2018-09-08	Myotis blythii	Ad	F	no
909	2018-10-05	Plecotus austriacus	Ad	M	no
910	2018-10-05	Pipistrellus nathusii	Ad	M	yes
911	2018-10-05	Pipistrellus nathusii	Ad	M	yes
912	2017-08-26	Pipistrellus pygmaeus	Ad	F	No
913	2017-08-26	Myotis alcathoe	Juv	F	No
914	2017-08-26	Pipistrellus pipistrellus	Juv	F	No
915	2017-08-26	Myotis alcathoe	Ad	F	No
916	2017-08-26	Nyctalus noctula	Ad	F	No
917	2017-08-26	Nyctalus noctula	Ad	M	No
918	2017-08-26	Myotis alcathoe	Ad	M	No
919	2017-08-26	Myotis alcathoe	Ad	M	No
920	2015-06-12	Myotis myotis	Ad		no
921	2017-09-09	Myotis capaccinii	Ad	F	No
922	2017-09-09	Rhinolophus ferrumequinum	Ad	F	No
923	2017-09-09	Myotis capaccinii	Ad	F	No
924	2017-09-09	Myotis capaccinii	Ad	F	No
925	2017-09-09	Rhinolophus ferrumequinum	Ad	F	No
926	2017-09-09	Myotis capaccinii	Ad	F	No
927	2017-09-09	Myotis capaccinii	Ad	F	No
928	2017-09-09	Myotis capaccinii	Ad	F	No
929	2017-09-09	Rhinolophus euryale	Ad	F	No
930	2017-09-09	Rhinolophus euryale	Ad	F	No
931	2017-09-09	Myotis myotis	Ad	M	No
932	2017-09-09	Myotis capaccinii	Ad	F	No
933	2017-09-09	Myotis capaccinii	Ad	M	No
934	2017-09-09	Rhinolophus euryale	Ad	F	No
935	2017-09-09	Rhinolophus ferrumequinum	Ad	F	No
936	2017-09-09	Myotis capaccinii	Ad	F	No
937	2017-09-09	Myotis daubentonii	Ad	M	No
938	2017-09-09	Myotis capaccinii	Ad	M	No
939	2017-09-09	Myotis capaccinii	Ad	F	No
940	2017-09-09	Myotis capaccinii	Ad	F	No
941	2017-09-09	Myotis capaccinii	Ad	F	No
942	2017-09-09	Myotis myotis	Ad	F	No
943	2017-09-09	Myotis myotis	Ad	M	No
944	2017-09-09	Myotis capaccinii	Ad	F	No
945	2017-09-09	Myotis myotis	Ad	F	No
946	2017-09-09	Myotis capaccinii	Ad	F	No
947	2017-09-09	Myotis myotis	Ad	M	No
948	2017-09-09	Myotis myotis	Ad	F	No
949	2017-09-09	Myotis myotis	Ad	F	No
950	2017-09-09	Myotis myotis	Ad	F	No
951	2017-09-09	Myotis myotis	Ad	F	No
952	2017-09-09	Myotis capaccinii	Ad	F	No
953	2017-09-09	Myotis myotis	Ad	M	No
954	2017-09-09	Myotis myotis	Ad	M	No
955	2017-09-09	Myotis capaccinii	Ad	M	No
956	2017-09-09	Myotis myotis	Ad	F	No
957	2017-09-09	Myotis myotis	Ad	F	No
958	2017-09-09	Myotis myotis	Ad	M	No
959	2017-09-09	Myotis myotis	Ad	F	No
960	2017-09-09	Myotis myotis	Ad	F	No
961	2017-09-09	Myotis capaccinii	Ad	F	No
962	2017-09-09	Myotis blythii	Ad	M	No
963	2017-09-09	Myotis blythii	Ad	M	No
964	2017-09-09	Myotis myotis	Ad	F	No
965	2017-09-09	Myotis capaccinii	Ad	F	No
966	2017-09-09	Myotis myotis	Ad	M	No
967	2017-09-09	Myotis myotis	Ad	M	No
968	2017-09-09	Myotis myotis	Ad	M	No
969	2017-09-09	Rhinolophus euryale	Ad	M	No
970	2017-09-09	Myotis myotis	Ad	M	No
971	2017-09-09	Rhinolophus euryale	Ad	F	No
972	2017-09-09	Myotis capaccinii	Ad	M	No
973	2017-09-09	Myotis blythii	Ad	F	No
974	2017-09-09	Myotis blythii	Ad	F	Yes	0	0	0	0	0	1	0	0	0
975	2017-09-09	Myotis blythii	Ad	M	Yes	0	0	0	0	0	1	0	0	0
976	2017-09-09	Myotis blythii	Ad	F	Yes	0	0	0	0	0	1	0	0	0
977	2017-09-09	Myotis blythii	Ad	F	No
978	2017-09-09	Myotis blythii	Ad	F	No
979	2017-09-09	Myotis blythii	Ad	F	No
980	2017-09-09	Myotis blythii	Ad	F	No
981	2017-09-09	Rhinolophus ferrumequinum	Juv	F	No
982	2017-09-09	Miniopterus schreibersii	Ad	M	Yes	0	1	1	0	0	0	0	0	0
983	2017-09-09	Rhinolophus euryale	Ad	M	No
984	2017-09-09	Myotis blythii	Ad	M	No
985	2017-09-09	Miniopterus schreibersii	Ad	M	No
986	2017-09-09	Myotis blythii	Ad	M	No
987	2017-09-09	Miniopterus schreibersii	Ad	F	No
988	2017-09-09	Miniopterus schreibersii	Ad	F	Yes	0	1	1	0	0	0	0	0	0
989	2017-09-09	Myotis blythii	Ad	M	No
990	2017-09-09	Rhinolophus ferrumequinum	Juv	M	No
991	2017-09-09	Miniopterus schreibersii	Juv	M	No
992	2017-09-09	Rhinolophus euryale	Juv	F	No
993	2017-09-09	Miniopterus schreibersii	Ad	M	No
994	2017-09-09	Miniopterus schreibersii	Ad	M	Yes	0	0	1	0	0	0	0	0	0
995	2017-09-09	Miniopterus schreibersii	Ad	M	Yes	0	0	1	0	0	0	0	0	0
996	2017-09-09	Miniopterus schreibersii	Ad	F	No
997	2017-09-09	Miniopterus schreibersii	Ad	M	No
998	2017-09-09	Miniopterus schreibersii	Ad	M	No
999	2017-09-09	Miniopterus schreibersii	Ad	M	No
1000	2017-09-09	Miniopterus schreibersii	Ad	M	No
1001	2017-09-09	Miniopterus schreibersii	Ad	M	No
1002	2017-09-09	Miniopterus schreibersii	Ad	M	No
1003	2017-09-09	Miniopterus schreibersii	Ad	M	Yes	0	0	2	0	0	0	0	0	0
1004	2017-09-09	Miniopterus schreibersii	Ad	M	No
1005	2017-09-09	Miniopterus schreibersii	Ad	M	No
1006	2017-09-09	Miniopterus schreibersii	Ad	F	No
1007	2017-09-09	Miniopterus schreibersii	Ad	M	No
1008	2017-09-09	Myotis blythii	Ad	M	No
1009	2017-09-09	Myotis blythii	Ad	F	No
1010	2017-09-09	Myotis blythii	Ad	M	No
1011	2017-09-09	Myotis blythii	Ad	M	No
1012	2017-09-09	Rhinolophus euryale	Ad	F	No
1013	2017-09-09	Rhinolophus ferrumequinum	Ad	M	No
1014	2017-09-09	Rhinolophus euryale	Ad	F	No
1015	2017-09-09	Rhinolophus euryale	Ad	F	No
1016	2017-09-09	Rhinolophus euryale	Ad	F	No
1017	2017-09-09	Myotis blythii	Ad	F	No
1018	2017-09-09	Myotis blythii	Ad	M	No
1019	2017-09-09	Rhinolophus euryale	Ad	M	No
1020	2017-09-09	Miniopterus schreibersii	Ad	M	No
1021	2017-09-09	Myotis blythii	Ad	F	No
1022	2017-09-09	Rhinolophus euryale	Ad	F	No
1023	2017-09-09	Rhinolophus euryale	Ad	F	No
1024	2017-09-09	Myotis blythii	Ad	M	Yes	0	0	0	0	0	2	0	0	0
1025	2017-09-09	Rhinolophus ferrumequinum	Ad	F	No
1026	2017-09-09	Rhinolophus euryale	Ad	F	No
1027	2017-09-09	Rhinolophus euryale	Ad	F	No
1028	2017-09-09	Rhinolophus euryale	Ad	F	No
1029	2017-09-09	Rhinolophus euryale	Ad	F	No
1030	2017-09-09	Rhinolophus euryale	Ad	F	No
1031	2017-09-09	Rhinolophus euryale	Ad	M	No
1032	2017-08-25	Barbastella barbastellus	Ad	F	no
1033	2017-08-25	Barbastella barbastellus	Ad	F	no
1034	2017-08-25	Barbastella barbastellus	Ad	M	no
1035	2017-08-25	Barbastella barbastellus	Ad	F	no
1036	2017-08-25	Barbastella barbastellus	Ad	F	no
1037	2017-08-25	Barbastella barbastellus	Ad	M	no
1038	2017-08-25	Barbastella barbastellus	Juv		no
1039	2017-08-25	Barbastella barbastellus	Juv		no
1040	2017-08-25	Barbastella barbastellus	Ad	M	no
1041	2017-08-25	Barbastella barbastellus	Ad	M	no
1042	2017-08-25	Barbastella barbastellus	Ad	F	no
1043	2017-08-25	Barbastella barbastellus	Ad	F	no
1044	2017-08-25	Barbastella barbastellus	Ad	M	no
1045	2017-08-25	Barbastella barbastellus	Ad	F	no
1046	2017-08-25	Barbastella barbastellus	Ad	F	no
1047	2017-08-25	Barbastella barbastellus	Ad	M	no
1048	2017-08-25	Barbastella barbastellus	Ad	F	no
1049	2017-08-25	Barbastella barbastellus	Ad	F	no
1050	2017-08-25	Barbastella barbastellus	Ad	M	no
1051	2017-08-25	Barbastella barbastellus	Ad	F	no
1052	2017-08-25	Barbastella barbastellus	Ad	M	no
1053	2017-08-25	Barbastella barbastellus	Ad	M	no
1054	2017-08-25	Myotis alcathoe	Juv	F	no
1055	2017-08-25	Myotis bechsteinii	Ad	M	no
1056	2017-08-25	Myotis bechsteinii	Ad	M	no
1057	2017-08-25	Myotis daubentonii	Ad	M	no
1058	2017-08-25	Myotis mystacinus	Juv	M	no
1059	2017-08-25	Plecotus austriacus	Ad	M	no
1060	2017-08-25	Plecotus austriacus	Ad	M	no
1061	2017-08-27	Barbastella barbastellus	Ad	M	no
1062	2017-08-27	Barbastella barbastellus	Ad	M	no
1063	2017-08-27	Barbastella barbastellus	Ad	M	no
1064	2017-08-27	Barbastella barbastellus	Ad	M	no
1065	2017-08-27	Barbastella barbastellus	Ad	M	no
1066	2017-08-27	Barbastella barbastellus	Juv		no
1067	2017-08-27	Barbastella barbastellus	Ad	M	no
1068	2017-08-27	Barbastella barbastellus	Ad	F	no
1069	2017-08-27	Barbastella barbastellus	Ad	M	no
1070	2017-08-27	Barbastella barbastellus	Ad	M	no
1071	2017-08-27	Barbastella barbastellus	Juv		no
1072	2017-08-27	Barbastella barbastellus	Ad	F	no
1073	2017-08-27	Barbastella barbastellus	Juv		no
1074	2017-08-27	Barbastella barbastellus	Ad	M	no
1075	2017-08-27	Barbastella barbastellus	Ad	M	no
1076	2017-08-27	Barbastella barbastellus	Ad	F	no
1077	2017-08-27	Barbastella barbastellus	Ad	M	no
1078	2017-08-27	Barbastella barbastellus	Ad	F	no
1079	2017-08-27	Barbastella barbastellus	Ad	M	no
1080	2017-08-27	Barbastella barbastellus	Ad	M	no
1081	2017-08-27	Barbastella barbastellus	Ad	M	no
1082	2017-08-27	Barbastella barbastellus	Ad	F	no
1083	2017-08-27	Barbastella barbastellus	Ad	F	no
1084	2017-08-27	Barbastella barbastellus	Ad	M	no
1085	2017-08-27	Barbastella barbastellus	Ad	M	no
1086	2017-08-27	Barbastella barbastellus	Ad	M	no
1087	2017-08-27	Barbastella barbastellus	Ad	M	no
1088	2017-08-27	Barbastella barbastellus	Ad	M	no
1089	2017-08-27	Barbastella barbastellus	Ad	M	no
1090	2017-08-27	Barbastella barbastellus	Ad	M	no
1091	2017-08-27	Barbastella barbastellus	Ad	F	no
1092	2017-08-27	Barbastella barbastellus	Ad	M	no
1093	2017-08-27	Myotis alcathoe	Ad	M	no
1094	2017-08-27	Myotis alcathoe	Ad	M	no
1095	2017-08-27	Myotis bechsteinii	Ad	M	no
1096	2017-08-27	Myotis bechsteinii	Juv		no
1097	2017-08-27	Myotis bechsteinii	Ad	M	no
1098	2017-08-27	Myotis daubentonii	Ad	M	no
1099	2017-08-27	Myotis daubentonii	Ad	M	no
1100	2017-08-27	Myotis daubentonii	Ad	M	no
1101	2017-08-27	Myotis emarginatus	Ad	M	no
1102	2017-08-27	Myotis emarginatus	Ad	M	no
1103	2017-08-27	Myotis emarginatus	Ad	M	no
1104	2017-08-27	Nyctalus noctula	Juv	M	no
1105	2017-08-27	Nyctalus noctula	Ad	F	no
1106	2017-08-27	Nyctalus noctula	Juv		no
1107	2017-08-27	Nyctalus noctula	Ad	F	no
1108	2017-08-27	Nyctalus noctula	Ad	F	no
1109	2017-08-27	Nyctalus noctula	Ad	F	no
1110	2017-08-27	Nyctalus noctula	Juv	F	no
1111	2017-08-27	Nyctalus noctula	Ad	F	no
1112	2017-08-27	Nyctalus noctula	Ad	F	no
1113	2017-08-27	Nyctalus noctula	Juv		no
1114	2017-08-27	Nyctalus noctula	Ad	F	no
1115	2017-08-27	Nyctalus noctula	Ad	M	no
1116	2017-08-27	Nyctalus noctula	Ad	F	no
1117	2017-08-27	Nyctalus noctula	Ad	M	no
1118	2017-08-27	Nyctalus noctula	Ad	M	no
1119	2017-08-27	Nyctalus noctula	Ad	M	no
1120	2017-08-27	Nyctalus noctula	Ad	F	no
1121	2017-08-27	Nyctalus noctula	Ad	M	no
1122	2017-08-27	Nyctalus noctula	Ad	F	no
1123	2017-08-27	Nyctalus noctula	Ad	M	no
1124	2017-08-27	Nyctalus noctula	Ad	M	no
1125	2017-08-27	Nyctalus noctula	Ad	M	no
1126	2017-08-27	Nyctalus noctula	Ad	M	no
1127	2017-08-27	Plecotus auritus	Ad	M	no
1128	2017-08-27	Plecotus auritus	Ad	M	no
1129	2017-08-27	Pipistrellus pipistrellus	Juv	F	no
1130	2017-08-27	Pipistrellus pipistrellus	Ad	F	no
1131	2017-08-27	Rhinolophus hipposideros	Ad	F	no
1132	2017-08-27	Rhinolophus hipposideros	Ad	F	no
1133	2017-08-27	Rhinolophus hipposideros	Ad	F	no
1134	2017-08-27	Rhinolophus hipposideros	Ad	M	no
1135	2017-08-27	Rhinolophus hipposideros	Ad	M	no
1136	2017-08-27	Rhinolophus hipposideros	Ad	M	no
1137	2017-08-27	Rhinolophus hipposideros	Ad	M	no
1138	2017-08-27	Rhinolophus hipposideros	Ad	F	no
1139	2017-08-27	Rhinolophus hipposideros	Ad	M	no
1140	2016-08-27	Rhinolophus hipposideros	Ad	M	yes	0	0	0	0	0	1	0	0	0
1141	2016-08-27	Rhinolophus hipposideros	Ad	F	yes	0	0	0	0	0	1	0	0	0
1142	2016-08-27	Rhinolophus hipposideros	Ad	M	no
1143	2016-08-27	Myotis myotis	Ad	M	no
1144	2016-08-27	Myotis emarginatus	Ad	M	yes	0	0	0	0	0	0	0	2	0
1145	2016-08-27	Myotis myotis	Ad	F	yes	0	0	0	0	0	0	0	2	0
1146	2016-08-27	Myotis emarginatus	Ad	M	yes	0	0	0	0	0	1	0	0	0
1147	2016-08-27	Rhinolophus hipposideros	Ad	M	yes	0	0	0	0	0	3	0	0	0
1148	2016-08-27	Barbastella barbastellus	Ad	M	no
1149	2016-08-27	Rhinolophus hipposideros	Ad	M	no
1150	2016-08-27	Barbastella barbastellus	Ad	M	no
1151	2016-08-27	Myotis blythii	Ad	M	no
1152	2016-08-27	Rhinolophus hipposideros	Ad	M	no
1153	2016-08-27	Rhinolophus hipposideros	Ad	M	no
1154	2016-08-27	Barbastella barbastellus	Ad	F	no
1155	2016-08-27	Myotis bechsteinii	Ad	F	no
1156	2016-08-27	Rhinolophus hipposideros	Ad	F	no
1157	2016-08-27	Rhinolophus hipposideros	Ad	M	no
1158	2016-08-27	Myotis alcathoe	Ad	M	no
1159	2016-08-27	Myotis blythii	Ad	F	no
1160	2016-08-27	Myotis blythii	Juv	F	no
1161	2016-08-27	Nyctalus noctula	Ad	F	no
1162	2016-08-27	Rhinolophus hipposideros	Ad	F	no
1163	2016-08-27	Rhinolophus hipposideros	Ad	M	no
1164	2016-08-27	Rhinolophus hipposideros	Ad	F	no
1165	2016-08-27	Rhinolophus hipposideros	Ad	F	no
1166	2016-08-27	Rhinolophus hipposideros	Juv	F	no
1167	2016-08-27	Rhinolophus hipposideros	Ad	M	no
1168	2016-08-27	Rhinolophus hipposideros	Ad	F	no
1169	2017-08-26	Myotis bechsteinii	Ad	m	Yes	0	0	0	0	0	0	0	1	0
1170	2017-08-26	Myotis alcathoe	Ad	m	No
1171	2017-08-26	Myotis alcathoe	Ad	f	Yes	0	0	0	0	0	0	1	0	0
1172	2017-08-26	Myotis bechsteinii	Ad	m	No
1173	2017-08-26	Myotis bechsteinii	Ad	f	No
1174	2017-08-26	Myotis alcathoe	Ad	m	No
1175	2017-08-26	Myotis daubentonii	Ad	m	No
1176	2017-08-26	Myotis daubentonii	Ad	f	No
1177	2017-08-26	Myotis bechsteinii	Ad	f	No
1178	2017-08-26	Barbastella barbastellus	Ad	M	no
1179	2017-08-26	Barbastella barbastellus	Ad	M	no
1180	2017-08-26	Barbastella barbastellus	Ad	M	no
1181	2017-08-26	Myotis alcathoe	Ad	F	no
1182	2017-08-26	Myotis alcathoe	Ad	M	no
1183	2017-08-26	Myotis bechsteinii	Ad	M	no
1184	2017-08-26	Myotis daubentonii	Ad	M	no
1185	2017-08-26	Myotis emarginatus	Ad	M	no
1186	2017-08-26	Myotis emarginatus	Ad	M	no
1187	2017-08-26	Myotis emarginatus	Ad	M	no
1188	2017-08-26	Nyctalus noctula	Ad	F	no
1189	2017-08-26	Nyctalus noctula	Ad	M	no
1190	2017-08-26	Pipistrellus pipistrellus	Ad	F	no
1191	2017-08-26	Pipistrellus pipistrellus	Ad	F	no
1192	2017-08-26	Pipistrellus pipistrellus	Ad	M	no
1193	2017-08-26	Pipistrellus pipistrellus	Ad	F	no
1194	2017-08-26	Pipistrellus pipistrellus	Ad	F	no
1195	2017-08-26	Pipistrellus pipistrellus	Ad	F	no
1196	2017-08-26	Rhinolophus hipposideros	Ad	M	no
1197	2017-08-26	Rhinolophus hipposideros	Ad	F	no
1198	2017-08-26	Rhinolophus hipposideros	Ad	M	no
1199	2017-08-26	Rhinolophus hipposideros	Ad	F	no
1200	2017-08-26	Rhinolophus hipposideros	Ad	M	no
1201	2017-09-06	Myotis brandtii	Ad	F	yes	0	0	0	0	0	0	2	0	0
1202	2015-08-12	Vespertilio murinus	Ad	F	no
1203	2015-08-04	Pipistrellus kuhlii	Ad	M	no
1204	2016-05-13	Pipistrellus pipistrellus	Ad	M	no
1205	2016-05-13	Pipistrellus pygmaeus	Ad	F	no
1206	2017-09-08	Rhinolophus euryale	Ad	M	No
1207	2017-09-08	Rhinolophus euryale	Ad	F	No
1208	2017-09-08	Rhinolophus euryale	Juv	F	No
1209	2017-09-08	Rhinolophus euryale	Juv	F	No
1210	2017-09-08	Rhinolophus euryale	Ad	F	No
1211	2017-09-08	Rhinolophus euryale	Juv	F	No
1212	2017-09-08	Rhinolophus mehelyi	Juv	F	No
1213	2017-09-08	Rhinolophus euryale	Ad	F	No
1214	2017-09-08	Rhinolophus mehelyi	Ad	M	No
1215	2017-09-08	Rhinolophus euryale	Ad	F	No
1216	2017-09-08	Rhinolophus euryale	Juv	F	No
1217	2017-09-08	Rhinolophus euryale	Juv	F	No
1218	2017-09-08	Rhinolophus euryale	Juv	F	No
1219	2017-09-08	Rhinolophus euryale	Juv	F	No
1220	2017-09-08	Rhinolophus euryale	Juv	F	No
1221	2017-09-08	Myotis daubentonii	Ad	M	No
1222	2017-09-08	Miniopterus schreibersii	Ad	F	Yes	0	1	0	0	0	0	0	0	0
1223	2017-09-08	Miniopterus schreibersii	Ad	M	No
1224	2017-09-08	Miniopterus schreibersii	Ad	M	Yes	0	0	3	0	0	0	0	0	0
1225	2017-09-08	Miniopterus schreibersii	Ad	M	Yes	0	0	1	0	0	0	0	0	0
1226	2017-09-08	Miniopterus schreibersii	Ad	F	No
1227	2017-09-08	Miniopterus schreibersii	Ad	F	Yes	0	0	1	0	0	0	0	0	0
1228	2017-09-08	Miniopterus schreibersii	Ad	M	Yes	1	0	0	0	0	0	0	0	0
1229	2017-09-08	Miniopterus schreibersii	Ad	F	No
1230	2017-09-08	Miniopterus schreibersii	Ad	M	No
1231	2017-09-08	Miniopterus schreibersii	Juv	M	No
1232	2017-09-08	Miniopterus schreibersii	Ad	M	No
1233	2017-09-08	Miniopterus schreibersii	Ad	F	No
1234	2017-09-08	Miniopterus schreibersii	Ad	F	No
1235	2017-09-08	Miniopterus schreibersii	Ad	M	No
1236	2017-09-08	Miniopterus schreibersii	Ad	M	No
1237	2017-09-08	Miniopterus schreibersii	Ad	M	No
1238	2017-09-08	Miniopterus schreibersii	Ad	M	No
1239	2017-09-08	Miniopterus schreibersii	Ad	M	No
1240	2017-09-08	Rhinolophus euryale	Ad	M	No
1241	2017-09-08	Miniopterus schreibersii	Ad	M	No
1242	2017-09-08	Miniopterus schreibersii	Ad	F	No
1243	2017-09-08	Miniopterus schreibersii	Ad	M	Yes	0	1	0	0	0	0	0	0	0
1244	2017-09-08	Myotis blythii	Ad	F	No
1245	2017-09-08	Myotis capaccinii	Ad	F	No
1246	2017-09-08	Rhinolophus euryale	Ad	M	No
1247	2017-09-08	Rhinolophus euryale	Ad	F	No
1248	2017-09-08	Rhinolophus euryale	Ad	F	No
1249	2017-09-08	Rhinolophus euryale	Ad	F	No
1250	2017-09-08	Rhinolophus euryale	Ad	F	No
1251	2017-09-08	Myotis capaccinii	Ad	F	No
1252	2017-09-08	Rhinolophus euryale	Ad	M	No
1253	2017-09-08	Myotis daubentonii	Ad	M	No
1254	2017-09-08	Rhinolophus euryale	Ad	M	No
1255	2017-09-08	Rhinolophus euryale	Ad	F	No
1256	2017-09-08	Rhinolophus euryale	Ad	M	No
1257	2017-09-08	Rhinolophus euryale	Ad	M	No
1258	2017-09-08	Rhinolophus euryale	Ad	M	No
1259	2017-09-08	Rhinolophus euryale	Ad	F	No
1260	2017-09-08	Rhinolophus euryale	Ad	F	No
1261	2017-09-08	Rhinolophus ferrumequinum	Ad	F	No
1262	2017-09-08	Rhinolophus euryale	Ad	M	No
1263	2017-09-08	Myotis capaccinii	Ad	F	No
1264	2015-07-28	Plecotus austriacus	Ad	F	no
1265	2015-08-01	Myotis brandtii	Ad	M	no
1266	2015-08-11	Plecotus austriacus	Ad	M	no
1267	2015-08-23	Plecotus austriacus	Ad	M	no
1268	2015-08-23	Plecotus austriacus	Ad	M	no
1269	2016-07-21	Myotis mystacinus	Ad	F	no
1270	2017-08-08	Myotis blythii	Ad	M	No
1271	2017-08-08	Myotis blythii	Ad	M	No
1272	2015-05-09	Myotis capaccinii	Ad		no
1273	2016-05-06	Miniopterus schreibersii	Ad	M	yes	0	0	3	0	0	0	0	0	0
1274	2016-05-06	Miniopterus schreibersii	Ad	F	yes	0	2	0	0	0	0	0	0	0
1275	2016-05-06	Miniopterus schreibersii	Ad	F	no
1276	2016-05-06	Miniopterus schreibersii	Ad	M	yes	0	1	1	0	0	0	0	0	0
1277	2016-05-06	Miniopterus schreibersii	Ad	F	yes	0	1	1	0	0	0	0	0	0
1278	2016-05-06	Miniopterus schreibersii	Ad	M	yes	0	0	1	0	0	0	0	0	0
1279	2016-05-06	Miniopterus schreibersii	Ad	F	no
1280	2016-05-06	Miniopterus schreibersii	Ad	F	yes	0	0	1	0	0	0	0	0	0
1281	2016-05-06	Rhinolophus euryale	Ad	F	no
1282	2016-05-06	Rhinolophus euryale	Ad	F	no
1283	2016-05-06	Miniopterus schreibersii	Ad	F	yes	0	5	1	0	0	0	0	0	0
1284	2016-05-06	Rhinolophus euryale	Ad	F	yes	0	0	0	0	1	1	0	0	0
1285	2016-05-06	Rhinolophus euryale	Ad	F	yes	0	0	0	0	1	0	0	0	0
1286	2016-05-06	Myotis blythii	Ad	F	no
1287	2016-05-06	Miniopterus schreibersii	Ad	F	no
1288	2016-05-06	Myotis capaccinii	Ad	F	no
1289	2016-05-06	Miniopterus schreibersii	Ad	F	yes	0	1	0	0	0	0	0	0	0
1290	2016-05-06	Miniopterus schreibersii	Ad	F	yes	0	3	0	0	0	0	0	0	0
1291	2016-05-06	Rhinolophus euryale	Ad	F	no
1292	2016-05-06	Miniopterus schreibersii	Ad	F	yes	0	1	1	0	0	0	0	0	0
1293	2016-05-06	Miniopterus schreibersii	Ad	F	yes	0	0	2	0	0	0	0	0	0
1294	2016-05-06	Miniopterus schreibersii	Ad	F	yes	0	0	1	0	0	0	0	0	0
1295	2016-05-06	Miniopterus schreibersii	Ad	F	yes	0	2	2	0	0	0	0	0	0
1296	2016-05-06	Miniopterus schreibersii	Ad	F	no
1297	2016-05-06	Miniopterus schreibersii	Ad	F	no
1298	2016-05-06	Myotis blythii	Ad	F	no
1299	2016-05-06	Miniopterus schreibersii	Ad	F	yes	1	2	1	0	0	0	0	0	0
1300	2016-05-06	Miniopterus schreibersii	Ad	F	yes	3	1	4	0	0	0	0	0	0
1301	2016-05-06	Miniopterus schreibersii	Ad	F	yes	0	0	1	0	0	0	0	0	0
1302	2016-05-06	Myotis capaccinii	Ad	F	no
1303	2016-05-06	Miniopterus schreibersii	Ad	F	yes	0	0	1	0	0	0	0	0	0
1304	2016-05-06	Myotis capaccinii	Ad	F	no
1305	2016-05-06	Miniopterus schreibersii	Ad	F	yes	0	3	1	0	0	0	0	0	0
1306	2016-05-06	Miniopterus schreibersii	Ad	F	yes	0	1	1	0	0	0	0	0	0
1307	2016-05-06	Miniopterus schreibersii	Ad	F	yes	0	4	2	0	0	0	0	0	0
1308	2016-05-06	Miniopterus schreibersii	Ad	M	yes	0	2	2	0	0	0	0	0	0
1309	2016-05-06	Miniopterus schreibersii	Ad	F	yes	0	1	0	0	0	0	0	0	0
1310	2016-05-06	Miniopterus schreibersii	Ad	F	no
1311	2016-05-06	Miniopterus schreibersii	Ad	F	no
1312	2016-05-06	Miniopterus schreibersii	Ad	F	yes	0	2	0	0	0	0	0	0	0
1313	2016-05-06	Miniopterus schreibersii	Ad	F	yes	0	1	2	0	0	0	0	0	0
1314	2016-05-06	Myotis capaccinii	Ad	F	no
1315	2016-05-06	Miniopterus schreibersii	Ad	F	no
1316	2016-05-06	Myotis capaccinii	Ad	F	no
1317	2016-05-06	Miniopterus schreibersii	Ad	F	no
1318	2016-05-06	Miniopterus schreibersii	Ad	F	yes	0	2	0	0	0	0	0	0	0
1319	2016-05-06	Miniopterus schreibersii	Ad	F	yes	0	1	3	0	0	0	0	0	0
1320	2016-05-06	Miniopterus schreibersii	Ad	M	yes	0	0	1	0	0	0	0	0	0
1321	2016-05-06	Myotis capaccinii	Ad	F	no
1322	2016-05-06	Myotis myotis	Ad	F	no
1323	2016-05-06	Miniopterus schreibersii	Ad	F	yes	0	1	0	0	0	0	0	0	0
1324	2016-05-06	Miniopterus schreibersii	Ad	F	yes	0	0	1	0	0	0	0	0	0
1325	2016-05-06	Miniopterus schreibersii	Ad	F	yes	0	0	2	0	0	0	0	0	0
1326	2016-05-06	Miniopterus schreibersii	Ad	F	yes	0	0	1	0	0	0	0	0	0
1327	2016-05-06	Miniopterus schreibersii	Ad	F	no
1328	2016-05-06	Miniopterus schreibersii	Ad	F	no
1329	2016-05-06	Miniopterus schreibersii	Ad	M	yes	0	1	0	0	0	0	0	0	0
1330	2016-05-06	Miniopterus schreibersii	Ad	M	yes	0	0	1	0	0	0	0	0	0
1331	2016-05-06	Myotis capaccinii	Ad	F	no	0	0	2	0	0	0
1332	2016-05-06	Myotis capaccinii	Ad	F	no	0	0	1	0	0	0
1333	2016-05-06	Myotis capaccinii	Ad	F	no
1334	2016-05-06	Myotis capaccinii	Ad	F	no
1335	2016-05-06	Myotis capaccinii	Ad	F	no
1336	2016-05-06	Miniopterus schreibersii	Ad	F	yes	0	1	0	0	0	0	0	0	0
1337	2016-05-06	Myotis capaccinii	Ad	F	no
1338	2016-05-06	Myotis myotis	Ad	F	no
1339	2016-05-06	Myotis capaccinii	Ad	F	no
1340	2016-05-06	Myotis capaccinii	Ad	F	no
1341	2016-05-06	Myotis capaccinii	Ad	F	no
1342	2016-05-06	Myotis capaccinii	Ad	F	no
1343	2016-05-06	Myotis capaccinii	Ad	F	no
1344	2016-05-06	Miniopterus schreibersii	Ad	F	yes	0	3	1	0	0	0	0	0	0
1345	2016-05-06	Rhinolophus euryale	Ad	F	no
1346	2016-05-06	Miniopterus schreibersii	Ad	F	yes	0	0	1	0	0	0	0	0	0
1347	2016-05-06	Myotis capaccinii	Ad	F	no
1348	2016-05-06	Myotis capaccinii	Ad	M	no
1349	2016-05-06	Myotis capaccinii	Ad	F	no
1350	2016-05-06	Myotis capaccinii	Ad	F	no
1351	2016-05-06	Myotis capaccinii	Ad	F	no
1352	2016-05-06	Miniopterus schreibersii	Ad	F	yes	0	1	1	0	0	0	0	0	0
1353	2016-05-06	Myotis capaccinii	Ad	F	no
1354	2016-05-06	Myotis capaccinii	Ad	F	no
1355	2016-05-06	Miniopterus schreibersii	Ad	F	no
1356	2016-05-06	Miniopterus schreibersii	Ad	F	yes	0	1	0	0	0	0	0	0	0
1357	2016-05-06	Myotis capaccinii	Ad	F	no
1358	2016-05-06	Myotis capaccinii	Ad	F	no
1359	2016-05-06	Myotis capaccinii	Ad	F	no
1360	2016-05-06	Myotis capaccinii	Ad	F	no
1361	2016-05-06	Miniopterus schreibersii	Ad	F	no
1362	2016-05-06	Myotis blythii	Ad	F	yes	0	0	0	1	0	0	0	0	0
1363	2016-05-06	Miniopterus schreibersii	Ad	F	yes	0	1	0	0	0	0	0	0	0
1364	2016-05-06	Miniopterus schreibersii	Ad	F	no
1365	2016-05-06	Miniopterus schreibersii	Ad	M	yes	0	1	0	0	0	0	0	0	0
1366	2016-05-06	Miniopterus schreibersii	Ad	F	yes	0	0	1	0	0	0	0	0	0
1367	2016-05-06	Rhinolophus euryale	Ad	M	no
1368	2016-05-06	Myotis capaccinii	Ad	F	no
1369	2016-05-06	Myotis myotis	Ad	F	no
1370	2016-05-06	Rhinolophus euryale	Ad	M	no
1371	2016-05-06	Miniopterus schreibersii	Ad	F	yes	0	6	7	0	0	0	0	0	0
1372	2016-05-06	Miniopterus schreibersii	Ad	M	yes	0	0	1	0	0	0	0	0	0
1373	2016-05-06	Miniopterus schreibersii	Ad	F	yes	0	0	1	0	0	0	0	0	0
1374	2016-05-06	Miniopterus schreibersii	Ad	F	yes	0	2	0	0	0	0	0	0	0
1375	2016-05-06	Miniopterus schreibersii	Ad	M	yes	0	0	1	0	0	0	0	0	0
1376	2016-05-06	Miniopterus schreibersii	Ad	F	yes	0	0	1	0	0	0	0	0	0
1377	2016-05-06	Miniopterus schreibersii	Ad	F	yes	0	1	0	0	0	0	0	0	0
1378	2016-05-06	Miniopterus schreibersii	Ad	M	yes	0	1	1	0	0	0	0	0	0
1379	2016-05-06	Miniopterus schreibersii	Ad	F	yes	0	4	7	0	0	0	0	0	0
1380	2016-05-06	Myotis blythii	Ad	F	yes	0	0	0	1	0	0	0	0	0
1381	2016-05-06	Miniopterus schreibersii	Ad	F	yes	0	1	0	0	0	0	0	0	0
1382	2016-05-06	Miniopterus schreibersii	Ad	F	yes	0	1	0	0	0	0	0	0	0
1383	2016-05-06	Miniopterus schreibersii	Ad	M	yes	0	1	0	0	0	0	0	0	0
1384	2016-05-06	Miniopterus schreibersii	Ad	F	yes	0	2	0	0	0	0	0	0	0
1385	2016-05-06	Myotis blythii	Ad	F	no
1386	2016-05-06	Myotis blythii	Ad	F	no
1387	2016-05-06	Myotis blythii	Ad	F	no
1388	2016-05-06	Myotis blythii	Ad	F	no
1389	2016-05-06	Myotis blythii	Ad	F	no
1390	2016-05-06	Myotis blythii	Ad	F	no
1391	2016-05-06	Myotis blythii	Ad	F	no
1392	2016-05-06	Myotis blythii	Ad	F	no
1393	2016-05-06	Myotis blythii	Ad	F	no
1394	2016-05-06	Myotis blythii	Ad	F	no
1395	2016-05-06	Miniopterus schreibersii	Ad	F	yes	0	6	0	0	0	0	0	0	0
1396	2016-05-06	Myotis blythii	Ad	F	yes	0	0	0	0	0	1	0	0	0
1397	2016-05-06	Myotis blythii	Ad	F	no
1398	2016-05-06	Myotis blythii	Ad	F	no
1399	2016-05-06	Myotis blythii	Ad	F	no
1400	2016-05-06	Myotis blythii	Ad	F	no
1401	2016-05-06	Myotis blythii	Ad	F	no
1402	2016-05-06	Myotis blythii	Ad	F	no
1403	2016-05-06	Myotis blythii	Ad	F	no
1404	2016-05-06	Myotis myotis	Ad	F	no
1405	2016-05-06	Myotis myotis	Ad	F	no
1406	2016-05-06	Myotis blythii	Ad	F	no
1407	2016-05-06	Myotis blythii	Ad	F	no
1408	2016-05-06	Myotis myotis	Ad	F	no
1409	2016-05-06	Myotis blythii	Ad	F	yes	0	0	0	0	1	0	0	0	0
1410	2016-05-06	Miniopterus schreibersii	Ad	M	yes	0	1	0	0	0	0	0	0	0
1411	2016-05-06	Myotis blythii	Ad	F	no
1412	2016-05-06	Myotis blythii	Ad	F	no
1413	2016-05-06	Rhinolophus ferrumequinum	Ad	F	yes	0	0	0	0	1	0	0	0	0
1414	2016-05-06	Rhinolophus ferrumequinum	Ad	F	no
1415	2016-05-06	Eptesicus serotinus	Ad	M	no
1416	2016-05-06	Miniopterus schreibersii	Ad	F	no
1417	2016-05-06	Miniopterus schreibersii	Ad	F	no
1418	2016-05-06	Miniopterus schreibersii	Ad	F	no
1419	2016-05-06	Miniopterus schreibersii	Ad	F	no
1420	2016-05-06	Miniopterus schreibersii	Ad	F	no
1421	2016-05-06	Miniopterus schreibersii	Ad	M	no
1422	2016-05-06	Miniopterus schreibersii	Ad	M	no
1423	2016-05-06	Miniopterus schreibersii	Ad	F	no
1424	2016-05-06	Miniopterus schreibersii	Ad	M	no
1425	2016-05-06	Miniopterus schreibersii	Ad	F	no
1426	2016-05-06	Miniopterus schreibersii	Ad	F	no
1427	2016-05-06	Miniopterus schreibersii	Ad	F	no
1428	2016-05-06	Miniopterus schreibersii	Ad	F	no
1429	2016-05-06	Miniopterus schreibersii	Ad	F	no
1430	2016-05-06	Miniopterus schreibersii	Ad	F	no
1431	2016-05-06	Miniopterus schreibersii	Ad	F	no
1432	2016-05-06	Miniopterus schreibersii	Ad	F	no
1433	2016-05-06	Miniopterus schreibersii	Ad	F	no
1434	2016-05-06	Miniopterus schreibersii	Ad	F	no
1435	2016-05-06	Miniopterus schreibersii	Ad	F	no
1436	2016-05-06	Miniopterus schreibersii	Ad	F	no
1437	2016-05-06	Miniopterus schreibersii	Ad	F	no
1438	2016-05-06	Miniopterus schreibersii	Ad	F	no
1439	2016-05-06	Miniopterus schreibersii	Ad	F	no
1440	2016-05-06	Miniopterus schreibersii	Ad	F	no
1441	2016-05-06	Miniopterus schreibersii	Ad	F	no
1442	2016-05-06	Miniopterus schreibersii	Ad	F	no
1443	2016-05-06	Miniopterus schreibersii	Ad	F	no
1444	2016-05-06	Miniopterus schreibersii	Ad	F	no
1445	2016-05-06	Miniopterus schreibersii	Ad	F	no
1446	2016-05-06	Miniopterus schreibersii	Ad	F	no
1447	2016-05-06	Miniopterus schreibersii	Ad	F	no
1448	2016-05-06	Miniopterus schreibersii	Ad	F	no
1449	2016-05-06	Miniopterus schreibersii	Ad	F	no
1450	2016-05-06	Myotis capaccinii	Ad	M	no
1451	2016-05-06	Myotis capaccinii	Ad	M	no
1452	2016-05-06	Myotis capaccinii	Ad	M	no
1453	2016-05-06	Myotis capaccinii	Ad	F	no
1454	2016-05-06	Myotis capaccinii	Ad	F	no
1455	2016-05-06	Myotis capaccinii	Ad	F	no
1456	2016-05-06	Myotis capaccinii	Ad	F	no
1457	2016-05-06	Myotis capaccinii	Ad	F	no
1458	2016-05-06	Myotis capaccinii	Ad	F	no
1459	2016-05-06	Myotis capaccinii	Ad	F	no
1460	2016-05-06	Myotis capaccinii	Ad	F	no
1461	2016-05-06	Myotis capaccinii	Ad	F	no
1462	2016-05-06	Myotis capaccinii	Ad	F	no
1463	2016-05-06	Myotis capaccinii	Ad	F	no
1464	2016-05-06	Myotis capaccinii	Ad	F	no
1465	2016-05-06	Myotis capaccinii	Ad	F	no
1466	2016-05-06	Myotis capaccinii	Ad	F	no
1467	2016-05-06	Myotis capaccinii	Ad	F	no
1468	2016-05-06	Myotis capaccinii	Ad	F	no
1469	2016-05-06	Myotis capaccinii	Ad	F	no
1470	2016-05-06	Myotis capaccinii	Ad	F	no
1471	2016-05-06	Myotis capaccinii	Ad	F	no
1472	2016-05-06	Myotis capaccinii	Ad	F	no
1473	2016-05-06	Myotis capaccinii	Ad	F	no
1474	2016-05-06	Myotis capaccinii	Ad	F	no
1475	2016-05-06	Myotis capaccinii	Ad	F	no
1476	2016-05-06	Myotis capaccinii	Ad	F	no
1477	2016-05-06	Myotis capaccinii	Ad	F	no
1478	2016-05-06	Myotis capaccinii	Ad	F	no
1479	2016-05-06	Myotis capaccinii	Ad	F	no
1480	2016-05-06	Myotis capaccinii	Ad	F	no
1481	2016-05-06	Myotis capaccinii	Ad	F	no
1482	2016-05-06	Myotis capaccinii	Ad	F	no
1483	2016-05-06	Myotis capaccinii	Ad	F	no
1484	2016-05-06	Myotis capaccinii	Ad	F	no
1485	2016-05-06	Myotis capaccinii	Ad	F	no
1486	2016-05-06	Myotis capaccinii	Ad	F	no
1487	2016-05-06	Myotis capaccinii	Ad	F	no
1488	2016-05-06	Myotis capaccinii	Ad	F	no
1489	2016-05-06	Myotis capaccinii	Ad	F	no
1490	2016-05-06	Myotis capaccinii	Ad	F	no
1491	2016-05-06	Myotis capaccinii	Ad	F	no
1492	2016-05-06	Myotis capaccinii	Ad	F	no
1493	2016-05-06	Myotis capaccinii	Ad	F	no
1494	2016-05-06	Myotis capaccinii	Ad	F	no
1495	2016-05-06	Myotis capaccinii	Ad	F	no
1496	2016-05-06	Myotis capaccinii	Ad	F	no
1497	2016-05-06	Myotis capaccinii	Ad	F	no
1498	2016-05-06	Myotis myotis	Ad	F	no
1499	2016-05-06	Myotis myotis	Ad	F	no
1500	2016-05-06	Myotis myotis	Ad	F	no
1501	2016-05-06	Myotis myotis	Ad	F	no
1502	2016-05-06	Myotis blythii	Ad	F	no
1503	2016-05-06	Myotis blythii	Ad	F	no
1504	2016-05-06	Myotis blythii	Ad	M	no
1505	2016-05-06	Myotis blythii	Ad	F	no
1506	2016-05-06	Myotis blythii	Ad	F	no
1507	2016-05-06	Myotis blythii	Ad	F	no
1508	2016-05-06	Rhinolophus euryale	Ad	F	no
1509	2016-05-06	Rhinolophus euryale	Ad	M	no
1510	2016-05-06	Rhinolophus euryale	Ad	M	no
1511	2016-05-06	Rhinolophus euryale	Ad	M	no
1512	2016-05-06	Rhinolophus euryale	Ad	M	no
1513	2016-05-06	Rhinolophus euryale	Ad	M	no
1514	2016-05-06	Rhinolophus ferrumequinum	Ad	M	no
1515	2016-05-06	Rhinolophus ferrumequinum	Ad	F	no
1516	2016-05-06	Rhinolophus ferrumequinum	Ad	M	no
1517	2016-05-06	Rhinolophus ferrumequinum	Ad	M	no
1518	2016-05-06	Rhinolophus ferrumequinum	Ad	M	no
1519	2016-09-19	Miniopterus schreibersii	Ad	M	no
1520	2016-09-19	Miniopterus schreibersii	Ad	M	yes	0	0	1	0	0	0	0	0	0
1521	2016-09-19	Rhinolophus euryale	Juv	M	yes	0	0	0	0	0	1	0	0	0
1522	2016-09-19	Miniopterus schreibersii	Ad	M	yes	0	1	0	0	0	0	0	0	0
1523	2016-09-19	Myotis capaccinii	Ad	F	no
1524	2016-09-19	Miniopterus schreibersii	Ad	F	yes	0	0	1	0	0	0	0	0	0
1525	2016-09-19	Myotis blythii	Ad	F	no
1526	2016-09-19	Myotis capaccinii	Ad	F	no
1527	2016-09-19	Myotis capaccinii	Ad	F	no
1528	2016-09-19	Miniopterus schreibersii	Ad	M	no
1529	2016-09-19	Myotis capaccinii	Ad	F	no
1530	2016-09-19	Myotis capaccinii	Ad	M	no
1531	2016-09-19	Miniopterus schreibersii	Ad	M	no
1532	2016-09-19	Myotis capaccinii	Ad	M	no
1533	2016-09-19	Miniopterus schreibersii	Ad	M	no
1534	2016-09-19	Myotis capaccinii	Ad	M	no
1535	2016-09-19	Myotis capaccinii	Ad	F	no
1536	2016-09-19	Myotis capaccinii	Ad	M	no
1537	2016-09-19	Miniopterus schreibersii	Ad	M	no
1538	2016-09-19	Miniopterus schreibersii	Ad	M	no
1539	2016-09-19	Miniopterus schreibersii	Ad	F	no
1540	2016-09-19	Rhinolophus euryale	Ad	F	no
1541	2016-09-19	Miniopterus schreibersii	Ad	M	no
1542	2016-09-19	Myotis capaccinii	Ad	F	no
1543	2016-09-19	Myotis capaccinii	Ad	M	no
1544	2016-09-19	Myotis capaccinii	Ad	F	no
1545	2016-09-19	Myotis capaccinii	Ad	M	no
1546	2016-09-19	Miniopterus schreibersii	Ad	M	no
1547	2016-09-19	Rhinolophus euryale	Ad	M	yes	0	0	0	0	0	1	0	0	0
1548	2016-09-19	Myotis capaccinii	Ad	F	no
1549	2016-09-19	Myotis blythii	Ad	F	no
1550	2016-09-19	Myotis capaccinii	Ad	F	no
1551	2016-09-19	Myotis capaccinii	Ad	M	no
1552	2016-09-19	Myotis capaccinii	Ad	F	no
1553	2016-09-19	Rhinolophus euryale	Ad	F	no
1554	2016-09-19	Myotis capaccinii	Ad	F	no
1555	2016-09-19	Miniopterus schreibersii	Ad	M	no
1556	2016-09-19	Miniopterus schreibersii	Ad	F	no
1557	2016-09-19	Myotis capaccinii	Ad	F	no
1558	2016-09-19	Miniopterus schreibersii	Ad	F	yes	0	0	1	0	0	0	0	0	0
1559	2016-09-19	Miniopterus schreibersii	Ad	F	no
1560	2016-09-19	Miniopterus schreibersii	Ad	M	no
1561	2016-09-19	Miniopterus schreibersii	Ad	M	yes	0	2	1	0	0	0	0	0	0
1562	2016-09-19	Miniopterus schreibersii	Ad	M	no							0	0	0
1563	2016-09-19	Myotis capaccinii	Ad	F	no
1564	2016-09-19	Miniopterus schreibersii	Ad	M	no
1565	2016-09-19	Miniopterus schreibersii	Ad	M	yes	0	1	0	0	0	0	0	0	0
1566	2016-09-19	Miniopterus schreibersii	Ad	M	no
1567	2016-09-19	Miniopterus schreibersii	Ad	F	no
1568	2016-09-19	Myotis myotis	Ad	F	no
1569	2016-09-19	Miniopterus schreibersii	Ad	F	no
1570	2016-09-19	Myotis myotis	Ad	M	no
1571	2016-09-19	Rhinolophus euryale	Juv	M	no
1572	2016-09-19	Myotis capaccinii	Ad	F	no
1573	2016-09-19	Myotis myotis	Ad	F	no
1574	2016-09-19	Barbastella barbastellus	Ad	M	no
1575	2016-09-19	Miniopterus schreibersii	Ad	M	no
1576	2016-09-19	Myotis blythii	Ad	M	no
1577	2016-09-19	Myotis blythii	Ad	M	no
1578	2016-09-19	Miniopterus schreibersii	Ad	F	no
1579	2016-09-19	Miniopterus schreibersii	Ad	F	no
1580	2016-09-19	Miniopterus schreibersii	Ad	F	no
1581	2016-09-19	Miniopterus schreibersii	Ad	M	no
1582	2016-09-19	Miniopterus schreibersii	Ad	F	no
1583	2016-09-19	Miniopterus schreibersii	Ad	F	no
1584	2016-09-19	Miniopterus schreibersii	Ad	F	no
1585	2016-09-19	Miniopterus schreibersii	Ad	F	no
1586	2016-09-19	Miniopterus schreibersii	Ad	F	no
1587	2016-09-19	Miniopterus schreibersii	Ad	M	no
1588	2016-09-19	Miniopterus schreibersii	Ad	F	no
1589	2016-09-19	Miniopterus schreibersii	Ad	M	no
1590	2016-09-19	Miniopterus schreibersii	Ad	M	no
1591	2016-09-19	Miniopterus schreibersii	Ad	M	no
1592	2016-09-19	Miniopterus schreibersii	Ad	M	no
1593	2016-09-19	Miniopterus schreibersii	Ad	M	no
1594	2016-09-19	Miniopterus schreibersii	Ad	M	no
1595	2016-09-19	Miniopterus schreibersii	Ad	M	no
1596	2016-09-19	Miniopterus schreibersii	Ad	M	no
1597	2016-09-19	Myotis capaccinii	Ad	M	no
1598	2016-09-19	Myotis capaccinii	Ad	M	no
1599	2016-09-19	Myotis capaccinii	Ad	M	no
1600	2016-09-19	Myotis capaccinii	Ad	M	no
1601	2016-09-19	Myotis capaccinii	Ad	F	no
1602	2016-09-19	Myotis capaccinii	Ad	M	no
1603	2016-09-19	Myotis capaccinii	Ad	F	no
1604	2016-09-19	Myotis capaccinii	Ad	F	no
1605	2016-09-19	Myotis capaccinii	Ad	F	no
1606	2016-09-19	Myotis capaccinii	Ad	F	no
1607	2016-09-19	Myotis capaccinii	Ad	M	no
1608	2016-09-19	Myotis capaccinii	Ad	M	no
1609	2016-09-19	Myotis capaccinii	Ad	F	no
1610	2016-09-19	Rhinolophus euryale	Ad	M	no
1611	2017-05-08	Rhinolophus euryale	Ad	M	no
1612	2017-05-08	Rhinolophus euryale	Ad	M	no
1613	2017-05-08	Miniopterus schreibersii	Ad	F	yes	0	3	0	0	0	0	0	0	0
1614	2017-05-08	Rhinolophus euryale	Ad	F	yes	0	0	0	0	0	1	0	0	0
1615	2017-05-08	Rhinolophus euryale	Ad	M	no
1616	2017-05-08	Rhinolophus euryale	Ad	F	no
1617	2017-05-08	Rhinolophus euryale	Ad	F	no
1618	2017-05-08	Miniopterus schreibersii	Ad	M	yes	0	2	0	0	0	0	0	0	0
1619	2017-05-08	Miniopterus schreibersii	Ad	F	yes	0	3	0	0	0	0	0	0	0
1620	2017-05-08	Rhinolophus euryale	Ad	M	no
1621	2017-05-08	Miniopterus schreibersii	Ad	M	yes	0	2	1	0	0	0	0	0	0
1622	2017-05-08	Miniopterus schreibersii	Ad	M	yes	0	0	1	0	0	0	0	0	0
1623	2017-05-08	Rhinolophus euryale	Ad	M	no
1624	2017-05-08	Rhinolophus euryale	Ad	M	no
1625	2017-05-08	Rhinolophus euryale	Ad	F	no
1626	2017-05-08	Miniopterus schreibersii	Ad	M	yes	0	0	1	0	0	0	0	0	0
1627	2017-05-08	Rhinolophus euryale	Ad	F	no
1628	2017-05-08	Rhinolophus euryale	Ad	M	yes	0	0	1	0	0	0	0	0	0
1629	2017-05-08	Miniopterus schreibersii	Ad	M	yes	0	4	1	0	0	0	0	0	0
1630	2017-05-08	Rhinolophus euryale	Ad	M	yes	0	0	0	0	1	2	0	0	0
1631	2017-05-08	Rhinolophus euryale	Ad	M	no
1632	2017-05-08	Miniopterus schreibersii	Ad	F	yes	0	1	1	0	0	0	0	0	0
1633	2017-05-08	Miniopterus schreibersii	Ad	F	yes	0	2	0	0	0	0	0	0	0
1634	2017-05-08	Miniopterus schreibersii	Ad	F	yes	0	0	1	0	0	0	0	0	0
1635	2017-05-08	Miniopterus schreibersii	Ad	F	no
1636	2017-05-08	Miniopterus schreibersii	Ad	F	no
1637	2017-05-08	Miniopterus schreibersii	Ad	F	yes	0	1	1	0	0	0	0	0	0
1638	2017-05-08	Miniopterus schreibersii	Ad	M	no
1639	2017-05-08	Miniopterus schreibersii	Ad	F	yes	0	1	0	0	0	0	0	0	0
1640	2017-05-08	Rhinolophus euryale	Ad	M	no
1641	2017-05-08	Miniopterus schreibersii	Ad	F	yes	0	1	3	0	0	0	0	0	0
1642	2017-05-08	Rhinolophus euryale	Ad	M	no
1643	2017-05-08	Miniopterus schreibersii	Ad	F	yes	0	1	0	0	0	0	0	0	0
1644	2017-05-08	Miniopterus schreibersii	Ad	F	yes	0	3	0	0	0	0	0	0	0
1645	2017-05-08	Miniopterus schreibersii	Ad	F	yes	0	0	1	0	0	0	0	0	0
1646	2017-05-08	Myotis capaccinii	Ad	F	no
1647	2017-05-08	Miniopterus schreibersii	Ad	F	yes	0	1	0	0	0	0	0	0	0
1648	2017-05-08	Miniopterus schreibersii	Ad	F	no
1649	2017-05-08	Rhinolophus euryale	Ad	M	no
1650	2017-05-08	Miniopterus schreibersii	Ad	F	yes	0	2	3	0	0	0	0	0	0
1651	2017-05-08	Miniopterus schreibersii	Ad	F	yes	0	1	4	0	0	0	0	0	0
1652	2017-05-08	Miniopterus schreibersii	Ad	F	no
1653	2017-05-08	Rhinolophus euryale	Ad	F	no
1654	2017-05-08	Rhinolophus ferrumequinum	Ad	F	no
1655	2017-05-08	Myotis myotis	Ad	F	no
1656	2017-05-08	Myotis blythii	Ad	F	no
1657	2017-05-08	Myotis myotis	Ad	F	no
1658	2017-05-08	Myotis myotis	Ad	F	no
1659	2017-05-08	Myotis blythii	Ad	F	yes	0	0	0	0	1	0	0	0	0
1660	2017-05-08	Myotis blythii	Ad	F	no
1661	2017-05-08	Myotis myotis	Ad	F	no
1662	2016-05-07	Rhinolophus ferrumequinum	Ad	F	yes	0	0	0	0	1	0	0	0	0
1663	2016-05-07	Rhinolophus ferrumequinum	Ad	F	no
1664	2016-05-07	Rhinolophus ferrumequinum	Ad	F	no
1665	2016-05-07	Rhinolophus ferrumequinum	Ad	F	yes	0	0	0	0	0	1	0	0	0
1666	2016-05-07	Miniopterus schreibersii	Ad	F	yes	0	2	1	0	0	0	0	0	0
1667	2016-05-07	Rhinolophus ferrumequinum	Ad	F	yes	0	0	0	1	0	0	0	0	0
1668	2016-05-07	Rhinolophus ferrumequinum	Ad	F	yes	0	0	0	1	1	0	0	0	0
1669	2016-05-07	Rhinolophus ferrumequinum	Ad	F	no
1670	2016-05-07	Rhinolophus euryale	Ad	F	no
1671	2016-05-07	Rhinolophus ferrumequinum	Ad	F	yes	0	0	0	0	0	2	0	0	0
1672	2016-05-07	Rhinolophus euryale	Ad	F	yes	0	0	0	0	0	1	0	0	0
1673	2016-05-07	Rhinolophus ferrumequinum	Ad	F	yes	0	0	0	0	0	1	0	0	0
1674	2016-05-07	Rhinolophus euryale	Ad	F	no
1675	2016-05-07	Rhinolophus euryale	Ad	F	no
1676	2016-05-07	Rhinolophus euryale	Ad	F	no
1677	2016-05-07	Rhinolophus euryale	Ad	F	no
1678	2016-05-07	Rhinolophus euryale	Ad	F	no
1679	2016-05-07	Rhinolophus euryale	Ad	F	no
1680	2016-05-07	Rhinolophus euryale	Ad	F	no
1681	2016-05-07	Rhinolophus ferrumequinum	Ad	F	no
1682	2016-05-07	Rhinolophus euryale	Ad		yes	0	0	0	1	0	0	0	0	0
1683	2016-05-07	Rhinolophus ferrumequinum	Ad		yes	0	0	0	0	1	0	0	0	0
1684	2016-05-07	Rhinolophus euryale	Ad		no
1685	2016-05-07	Miniopterus schreibersii	Ad	M	no
1686	2016-05-07	Rhinolophus euryale	Ad	F	no
1687	2016-05-07	Rhinolophus euryale	Ad	F	no
1688	2016-05-07	Rhinolophus ferrumequinum	Ad	F	no
1689	2016-05-07	Rhinolophus ferrumequinum	Ad		no
1690	2016-05-07	Rhinolophus ferrumequinum	Ad	F	no
1691	2016-05-07	Rhinolophus ferrumequinum	Ad	F	no
1692	2016-05-07	Rhinolophus ferrumequinum	Ad	M	no
1693	2016-05-07	Rhinolophus ferrumequinum	Ad	F	no
1694	2016-05-07	Rhinolophus ferrumequinum	Ad	M	no
1695	2016-05-07	Rhinolophus ferrumequinum	Ad	F	no
1696	2016-05-07	Rhinolophus ferrumequinum	Ad	F	no
1697	2016-05-07	Rhinolophus ferrumequinum	Ad	F	no
1698	2016-05-07	Rhinolophus ferrumequinum	Ad		no
1699	2016-05-07	Rhinolophus ferrumequinum	Ad	F	no
1700	2016-05-07	Rhinolophus ferrumequinum	Ad	F	no
1701	2016-05-07	Rhinolophus ferrumequinum	Ad	F	no
1702	2016-05-07	Rhinolophus ferrumequinum	Ad	F	no
1703	2016-05-07	Rhinolophus ferrumequinum	Ad	F	no
1704	2016-05-07	Rhinolophus ferrumequinum	Ad	F	no
1705	2016-05-07	Rhinolophus ferrumequinum	Ad	F	no
1706	2016-05-07	Rhinolophus ferrumequinum	Ad	F	no
1707	2016-05-07	Rhinolophus ferrumequinum	Ad	F	no
1708	2016-05-07	Rhinolophus ferrumequinum	Ad	F	no
1709	2016-05-07	Rhinolophus ferrumequinum	Ad	F	no
1710	2016-05-07	Rhinolophus ferrumequinum	Ad	F	no
1711	2016-05-07	Rhinolophus ferrumequinum	Ad	F	no
1712	2016-05-07	Rhinolophus ferrumequinum	Ad	F	no
1713	2016-05-07	Rhinolophus ferrumequinum	Ad	F	no
1714	2016-05-07	Rhinolophus ferrumequinum	Ad	F	no
1715	2016-05-07	Rhinolophus ferrumequinum	Ad	F	no
1716	2017-05-04	Rhinolophus ferrumequinum	Ad	F	no
1717	2017-05-04	Rhinolophus ferrumequinum	Ad	F	no
1718	2017-05-04	Rhinolophus ferrumequinum	Ad	F	no
1719	2017-05-04	Myotis blythii	Ad	M	no
1720	2017-05-04	Rhinolophus ferrumequinum	Ad	F	no
1721	2017-05-04	Rhinolophus ferrumequinum	Ad	M	no
1722	2017-05-04	Rhinolophus ferrumequinum	Ad	F	no
1723	2017-05-04	Rhinolophus ferrumequinum	Ad	F	no
1724	2017-05-04	Rhinolophus ferrumequinum	Ad	F	no
1725	2017-05-04	Rhinolophus ferrumequinum	Ad	F	no
1726	2017-05-04	Rhinolophus ferrumequinum	Ad	F	no
1727	2017-05-04	Rhinolophus ferrumequinum	Ad	F	no
1728	2017-05-04	Rhinolophus ferrumequinum	Ad	M	no
1729	2017-05-04	Vespertilio murinus	Ad	M	yes	0	0	0	0	0	0	0	0	1
1730	2017-05-04	Myotis myotis	Ad	F	no
1731	2017-05-04	Myotis myotis	Ad	F	no
1732	2017-05-04	Myotis myotis	Ad	F	no
1733	2017-05-04	Myotis blythii	Ad	F	no
1734	2017-05-04	Rhinolophus ferrumequinum	Ad	M	no
1735	2017-05-04	Rhinolophus ferrumequinum	Ad	F	no
1736	2017-05-04	Rhinolophus ferrumequinum	Ad	F	no
1737	2017-05-04	Myotis myotis	Ad	F	no
1738	2017-05-04	Myotis blythii	Ad	M	no
1739	2017-05-04	Myotis myotis	Ad	F	no	0	0	0	0	0	0	0	0	0
1740	2017-05-04	Myotis blythii	Ad	M	no
1741	2017-05-04	Plecotus austriacus	Ad	M	no
1742	2017-08-14	Rhinolophus ferrumequinum	Juv	M	No
1743	2017-08-14	Rhinolophus ferrumequinum	Ad	F	No
1744	2017-08-14	Rhinolophus ferrumequinum	Juv	M	No
1745	2017-08-14	Rhinolophus ferrumequinum	Ad	F	No
1746	2017-08-14	Rhinolophus ferrumequinum	Juv	M	No
1747	2017-08-14	Rhinolophus ferrumequinum	Ad	F	No
1748	2017-08-14	Rhinolophus ferrumequinum	Juv	F	No
1749	2017-08-14	Rhinolophus ferrumequinum	Juv	M	No
1750	2017-08-14	Rhinolophus ferrumequinum	Juv	F	No
1751	2017-08-14	Rhinolophus ferrumequinum	Ad	F	No
1752	2017-08-14	Rhinolophus ferrumequinum	Juv	M	No
1753	2017-08-14	Rhinolophus ferrumequinum	Juv	M	No
1754	2017-08-14	Rhinolophus ferrumequinum	Ad	F	No
1755	2017-08-14	Rhinolophus ferrumequinum	Ad	F	No
1756	2017-08-14	Rhinolophus ferrumequinum	Ad	F	No
1757	2017-08-14	Rhinolophus ferrumequinum	Juv	F	No
1758	2017-08-14	Rhinolophus ferrumequinum	Ad	F	No
1759	2017-08-14	Rhinolophus ferrumequinum	Juv	F	No
1760	2017-08-14	Rhinolophus ferrumequinum	Ad	F	No
1761	2017-08-14	Rhinolophus ferrumequinum	Juv	F	No
1762	2017-08-14	Rhinolophus ferrumequinum	Juv	M	No
1763	2017-08-14	Rhinolophus ferrumequinum	Ad	F	No
1764	2017-08-14	Rhinolophus ferrumequinum	Ad	F	No
1765	2017-08-14	Rhinolophus ferrumequinum	Ad	F	No
1766	2017-08-14	Rhinolophus ferrumequinum	Ad	F	No
1767	2017-08-14	Myotis blythii	Ad	F	No
1768	2017-08-14	Myotis blythii	Juv	M	No
1769	2017-08-14	Rhinolophus ferrumequinum	Juv	F	No
1770	2017-08-14	Rhinolophus ferrumequinum	Juv	F	No
1771	2017-08-14	Myotis myotis	Ad	F	yes	0	0	0	1	0	1	0	0	0
1772	2017-08-14	Rhinolophus ferrumequinum	Juv	M	No
1773	2017-08-14	Rhinolophus ferrumequinum	Juv	F	No
1774	2017-08-14	Rhinolophus ferrumequinum	Ad	F	No
1775	2017-08-14	Myotis blythii	Ad	M	No
1776	2017-08-14	Rhinolophus ferrumequinum	Juv	F	No
1777	2017-08-14	Rhinolophus ferrumequinum	Juv	F	No
1778	2017-08-14	Rhinolophus ferrumequinum	Juv	F	No
1779	2017-08-14	Rhinolophus ferrumequinum	Juv	M	No
1780	2017-08-14	Rhinolophus ferrumequinum	Ad	F	No
1781	2017-08-14	Rhinolophus ferrumequinum	Juv	F	No
1782	2017-08-14	Rhinolophus ferrumequinum	Juv	F	No
1783	2017-08-14	Myotis blythii	Juv	M	No
1784	2017-08-14	Miniopterus schreibersii	Juv	F	No
1785	2017-08-14	Rhinolophus ferrumequinum	Ad	F	No
1786	2017-08-14	Rhinolophus ferrumequinum	Juv	M	No
1787	2017-08-14	Rhinolophus ferrumequinum	Ad	F	No
1788	2017-08-14	Rhinolophus ferrumequinum	Juv	F	No
1789	2017-08-14	Rhinolophus ferrumequinum	Juv	F	No
1790	2017-08-14	Myotis blythii	Ad	M	No
1791	2017-08-14	Rhinolophus ferrumequinum	Juv	F	No
1792	2017-08-14	Rhinolophus ferrumequinum	Ad	F	No
1793	2017-08-14	Rhinolophus ferrumequinum	Juv	F	No
1794	2017-08-14	Rhinolophus ferrumequinum	Juv	F	No
1795	2017-08-14	Rhinolophus ferrumequinum	Ad	F	No
1796	2017-08-14	Rhinolophus ferrumequinum	Ad	F	No
1797	2017-08-14	Rhinolophus ferrumequinum	Ad	F	No
1798	2017-08-14	Rhinolophus ferrumequinum	Juv	M	No
1799	2017-08-14	Myotis blythii	Ad	M	No
1800	2017-09-07	Miniopterus schreibersii	Ad	M	No
1801	2017-09-07	Miniopterus schreibersii	Ad	M	No
1802	2017-09-07	Miniopterus schreibersii	Ad	M	No
1803	2017-09-07	Rhinolophus euryale	Ad	M	No
1804	2017-09-07	Myotis capaccinii	Ad	F	No
1805	2017-09-07	Miniopterus schreibersii	Ad	M	No
1806	2017-09-07	Miniopterus schreibersii	Ad	M	No
1807	2017-09-07	Miniopterus schreibersii	Ad	M	No
1808	2017-09-07	Miniopterus schreibersii	Ad	M	No
1809	2017-09-07	Miniopterus schreibersii	Ad	F	No
1810	2017-09-07	Miniopterus schreibersii	Ad	M	Yes	0	1	0	0	0	0	0	0	0
1811	2017-09-07	Miniopterus schreibersii	Ad	M	No
1812	2017-09-07	Miniopterus schreibersii	Ad	M	No
1813	2017-09-07	Miniopterus schreibersii	Ad	M	No
1814	2017-09-07	Myotis emarginatus	Ad	M	No
1815	2017-09-07	Myotis mystacinus	Ad	M	No
1816	2017-09-07	Miniopterus schreibersii	Ad	M	No
1817	2017-09-07	Miniopterus schreibersii	Ad	M	No
1818	2017-09-07	Miniopterus schreibersii	Ad	M	No
1819	2017-09-07	Miniopterus schreibersii	Ad	M	No
1820	2017-09-07	Miniopterus schreibersii	Ad	M	Yes	0	0	3	0	0	0	0	0	0
1821	2017-09-07	Miniopterus schreibersii	Ad	M	Yes	0	1	0	0	0	0	0	0	0
1822	2017-09-07	Miniopterus schreibersii	Ad	M	Yes	0	0	1	0	0	0	0	0	0
1823	2017-09-07	Miniopterus schreibersii	Ad	M	Yes	0	0	1	0	0	0	0	0	0
1824	2017-09-07	Miniopterus schreibersii	Ad	M	No
1825	2017-09-07	Miniopterus schreibersii	Juv	M	No
1826	2017-09-07	Miniopterus schreibersii	Ad	M	No
1827	2017-09-07	Miniopterus schreibersii	Ad	M	No
1828	2017-09-07	Miniopterus schreibersii	Ad	F	Yes	0	2	0	0	0	0	0	0	0
1829	2017-09-07	Miniopterus schreibersii	Ad	M	No
1830	2017-09-07	Miniopterus schreibersii	Ad	M	No
1831	2017-09-07	Miniopterus schreibersii	Ad	M	No
1832	2017-09-07	Miniopterus schreibersii	Ad	M	No
1833	2017-09-07	Miniopterus schreibersii	Juv	M	No
1834	2017-09-07	Miniopterus schreibersii	Juv	F	No
1835	2017-09-07	Myotis blythii	Ad	M	Yes	0	0	0	0	0	2	0	0	0
1836	2017-09-07	Rhinolophus euryale	Juv	M	No
1837	2017-09-07	Myotis capaccinii	Ad	F	No
1838	2017-09-07	Myotis capaccinii	Ad	F	No
1839	2017-09-07	Myotis capaccinii	Ad	F	No
1840	2017-09-07	Myotis blythii	Ad	M	Yes	0	0	0	0	0	3	0	0	0
1841	2017-09-07	Myotis capaccinii	Ad	M	No
1842	2017-09-07	Myotis capaccinii	Ad	F	No
1843	2017-09-07	Rhinolophus ferrumequinum	Ad	M	No
1844	2017-09-07	Rhinolophus euryale	Ad	M	No
1845	2017-09-07	Myotis capaccinii	Ad	M	No
1846	2017-09-07	Myotis capaccinii	Ad	F	No
1847	2017-09-07	Rhinolophus euryale	Ad	M	No
1848	2017-09-07	Myotis blythii	Ad	M	No
1849	2017-09-07	Myotis bechsteinii	Ad	M	No
1850	2017-09-07	Rhinolophus hipposideros	Ad	M	No
1851	2017-09-07	Miniopterus schreibersii	Ad	M	Yes	1	1	0	0	0	0	0	0	0
1852	2017-09-07	Miniopterus schreibersii	Ad	M	Yes	0	1	1	0	0	0	0	0	0
1853	2017-09-07	Miniopterus schreibersii	Ad	M	Yes	0	1	0	0	0	0	0	0	0
1854	2017-09-07	Miniopterus schreibersii	Ad	F	Yes	0	0	1	0	0	0	0	0	0
1855	2017-09-07	Miniopterus schreibersii	Ad	F	No
1856	2017-09-07	Rhinolophus euryale	Ad	F	No
1857	2017-09-07	Miniopterus schreibersii	Ad	M	Yes	0	0	3	0	0	0	0	0	0
1858	2017-08-31	Nyctalus leisleri	ad	f	No
1859	2017-08-31	Pipistrellus pipistrellus	ad	m	No
1860	2017-08-31	Pipistrellus kuhlii	ad	f	No
1861	2015-08-07	Miniopterus schreibersii	Juv	M	no
1862	2015-08-07	Myotis daubentonii	Juv	M	no
1863	2015-08-07	Myotis daubentonii	Ad	M	no
1864	2015-08-07	Myotis blythii	Ad	M	no
1865	2015-08-07	Myotis daubentonii	Ad	M	no
1866	2015-08-07	Myotis blythii	Ad	M	no
1867	2015-08-07	Myotis daubentonii	Ad	M	no
1868	2015-08-07	Miniopterus schreibersii	Juv	M	no
1869	2015-08-07	Miniopterus schreibersii	Ad	M	no
1870	2015-08-12	Miniopterus schreibersii	Juv	M	no
1871	2015-08-12	Miniopterus schreibersii	Juv	M	no
1872	2015-08-12	Miniopterus schreibersii	Juv	M	no
1873	2015-08-12	Miniopterus schreibersii	Juv	F	no
1874	2015-08-12	Myotis blythii	Juv	F	no
1875	2015-08-12	Myotis blythii	Juv	M	no
1876	2015-08-12	Myotis daubentonii	Ad	M	no
1877	2015-08-12	Myotis daubentonii	Ad	M	no
1878	2015-08-12	Myotis blythii	Juv	F	no
1879	2015-08-12	Myotis blythii	Ad	M	no
1880	2015-08-12	Myotis blythii	Juv	F	no
1881	2015-08-12	Myotis blythii	Juv	M	no
1882	2015-08-12	Myotis blythii	Juv	F	no
1883	2015-08-12	Rhinolophus ferrumequinum	Juv	M	no
1884	2015-08-12	Myotis blythii	Juv	M	no
1885	2015-08-12	Myotis blythii	Juv	F	no
1886	2015-08-12	Miniopterus schreibersii	Juv	M	no
1887	2015-08-12	Miniopterus schreibersii	Juv	F	no
1888	2015-08-12	Myotis daubentonii	Juv	M	no
1889	2015-08-12	Miniopterus schreibersii	Juv	F	no
1890	2015-08-12	Miniopterus schreibersii	Ad	M	no
1891	2015-08-12	Myotis daubentonii	Ad	M	no
1892	2015-08-12	Miniopterus schreibersii	Ad	M	no
1893	2015-09-12	Myotis daubentonii	Ad	M	no
1894	2015-09-12	Rhinolophus ferrumequinum	Ad	F	no
1895	2015-09-12	Miniopterus schreibersii	Ad	M	no
1896	2015-09-12	Miniopterus schreibersii	Ad	M	no
1897	2015-09-12	Myotis daubentonii	Ad	M	no
1898	2015-09-12	Miniopterus schreibersii	Ad	M	no
1899	2015-09-12	Miniopterus schreibersii	Ad	F	no
1900	2015-09-12	Myotis daubentonii	Ad	F	no
1901	2015-09-12	Miniopterus schreibersii	Ad	M	no
1902	2015-09-12	Miniopterus schreibersii	Ad	F	yes	0	1	1	0	0	0	0	0	0
1903	2015-09-12	Miniopterus schreibersii	Ad	M	no
1904	2015-09-12	Miniopterus schreibersii	Ad	M	no
1905	2015-09-12	Miniopterus schreibersii	Ad	F	no
1906	2015-09-12	Miniopterus schreibersii	Ad	M	no
1907	2015-09-12	Miniopterus schreibersii	Ad	M	yes	0	0	5	0	0	0	0	0	0
1908	2015-09-12	Myotis daubentonii	Ad	F	no
1909	2015-09-12	Miniopterus schreibersii	Ad	M	yes	0	1	0	0	0	0	0	0	0
1910	2015-09-12	Miniopterus schreibersii	Ad	M	no
1911	2015-09-12	Miniopterus schreibersii	Ad	M	no
1912	2015-09-12	Miniopterus schreibersii	Ad	M	no
1913	2015-09-12	Miniopterus schreibersii	Ad	F	no
1914	2015-09-12	Miniopterus schreibersii	Ad	F	yes	0	0	3	0	0	0	0	0	0
1915	2015-09-12	Miniopterus schreibersii	Ad	F	no
1916	2015-09-12	Miniopterus schreibersii	Ad	F	yes	0	1	0	0	0	0	0	0	0
1917	2015-09-12	Miniopterus schreibersii	Ad	F	no
1918	2015-09-12	Myotis blythii	Ad	M	yes	0	0	0	1	0	0	0	0	0
1919	2015-09-12	Miniopterus schreibersii	Ad	F	no
1920	2015-09-12	Plecotus austriacus	Ad	M	no
1921	2015-09-12	Miniopterus schreibersii	Ad	F	no
1922	2015-09-12	Miniopterus schreibersii	Ad	F	yes	0	1	1	0	0	0	0	0	0
1923	2015-09-12	Rhinolophus ferrumequinum	Ad	M	no
1924	2015-09-12	Miniopterus schreibersii	Ad	M	no
1925	2015-09-12	Rhinolophus ferrumequinum	Ad	F	no
1926	2015-09-12	Miniopterus schreibersii	Ad	M	no
1927	2015-09-12	Myotis daubentonii	Ad	F	yes	0	0	0	0	0	1	0	0	0
1928	2015-09-12	Myotis daubentonii	Ad	M	yes	0	0	0	0	1	0	0	0	0
1929	2015-09-12	Myotis daubentonii	Ad	M	no
1930	2015-09-12	Myotis daubentonii	Ad	M	no
1931	2015-09-12	Miniopterus schreibersii	Ad	M	no
1932	2015-09-23	Miniopterus schreibersii	Ad	F	no
1933	2015-09-23	Miniopterus schreibersii	Ad	M	no
1934	2015-09-23	Miniopterus schreibersii	Ad	M	no
1935	2015-09-23	Miniopterus schreibersii	Ad	M	no
1936	2015-09-23	Miniopterus schreibersii	Ad	F	yes	0	0	1	0	0	0	0	0	0
1937	2015-09-23	Miniopterus schreibersii	Ad	M	no
1938	2015-09-23	Miniopterus schreibersii	Ad	F	yes	0	0	2	0	0	0	0	0	0
1939	2015-09-23	Miniopterus schreibersii	Ad	F	yes	0	1	0	0	0	0	0	0	0
1940	2015-09-23	Miniopterus schreibersii	Ad	F	no
1941	2015-09-23	Miniopterus schreibersii	Ad	F	yes	0	0	1	0	0	0	0	0	0
1942	2015-09-23	Miniopterus schreibersii	Ad	F	yes	0	0	5	0	0	0	0	0	0
1943	2015-09-23	Miniopterus schreibersii	Ad	F	yes	1	0	0	0	0	0	0	0	0
1944	2015-09-23	Miniopterus schreibersii	Ad	M	yes	0	1	0	0	0	0	0	0	0
1945	2015-09-23	Miniopterus schreibersii	Ad	M	no
1946	2015-09-23	Rhinolophus ferrumequinum	Juv	F	no
1947	2015-09-23	Miniopterus schreibersii	Ad	M	yes	0	1	0	0	0	0	0	0	0
1948	2015-09-23	Myotis daubentonii	Ad	F	yes	0	0	0	0	0	2	0	0	0
1949	2015-09-23	Miniopterus schreibersii	Juv	M	yes	0	0	1	0	0	0	0	0	0
1950	2015-09-23	Miniopterus schreibersii	Ad	F	yes	1	1	0	0	0	0	0	0	0
1951	2015-09-23	Miniopterus schreibersii	Ad	F	no
1952	2015-09-23	Miniopterus schreibersii	Ad	F	no
1953	2015-09-23	Miniopterus schreibersii	Ad	F	no
1954	2015-09-23	Miniopterus schreibersii	Ad	M	no
1955	2015-09-23	Miniopterus schreibersii	Ad	M	yes	0	1	0	0	0	0	0	0	0
1956	2015-09-23	Miniopterus schreibersii	Ad	M	yes	0	1	0	0	0	0	0	0	0
1957	2015-09-23	Miniopterus schreibersii	Ad	M	yes	0	1	1	0	0	0	0	0	0
1958	2015-09-23	Miniopterus schreibersii	Ad	F	yes	0	0	0	0	0	1	0	0	0
1959	2015-09-23	Miniopterus schreibersii	Ad	M	no	0	0	0	0	0	0	0	0	0
1960	2015-09-23	Miniopterus schreibersii	Juv	F	no	0	0	1	0	0	0	0	0	0
1961	2015-09-23	Miniopterus schreibersii	Ad	F	yes	0	0	3	0	0	0	0	0	0
1962	2015-09-23	Myotis daubentonii	Ad	F	no
1963	2015-09-23	Myotis daubentonii	Ad	M	no
1964	2015-09-23	Miniopterus schreibersii	Ad	F	no
1965	2015-09-23	Myotis daubentonii	Ad	F	no
1966	2015-09-23	Myotis blythii	Ad	M	no
1967	2015-09-23	Myotis blythii	Ad	F	no
1968	2015-09-23	Miniopterus schreibersii	Ad	F	no
1969	2015-09-23	Miniopterus schreibersii	Ad	M	no
1970	2015-09-23	Miniopterus schreibersii	Ad	F	no
1971	2015-09-23	Myotis blythii	Ad	F	no
1972	2015-09-23	Eptesicus serotinus	Ad	F	yes	0	0	0	0	0	1	0	0	0
1973	2015-09-23	Miniopterus schreibersii	Ad	F	yes	0	1	0	0	0	0	0	0	0
1974	2015-09-23	Miniopterus schreibersii	Ad	M	no
1975	2015-09-23	Miniopterus schreibersii	Ad	M	yes	0	1	0	0	0	0	0	0	0
1976	2015-09-23	Miniopterus schreibersii	Ad	F	yes	0	0	1	0	0	0	0	0	0
1977	2015-09-23	Miniopterus schreibersii	Ad	F	no
1978	2015-09-23	Miniopterus schreibersii	Ad	M	no
1979	2015-09-23	Miniopterus schreibersii	Ad	F	no
1980	2015-09-23	Miniopterus schreibersii	Ad	M	no
1981	2015-09-23	Miniopterus schreibersii	Ad	M	no
1982	2015-09-23	Myotis blythii	Ad	M	yes	0	0	0	0	1	0	0	0	0
1983	2015-09-23	Miniopterus schreibersii	Ad	M	no
1984	2015-09-23	Miniopterus schreibersii	Ad	M	no
1985	2015-09-23	Miniopterus schreibersii	Ad	F	no
1986	2015-09-23	Miniopterus schreibersii	Ad	F	no
1987	2015-09-23	Miniopterus schreibersii	Ad	M	no
1988	2015-09-23	Miniopterus schreibersii	Ad	M	no
1989	2015-09-23	Miniopterus schreibersii	Ad	F	no
1990	2015-09-23	Miniopterus schreibersii	Juv	F	no
1991	2015-09-23	Miniopterus schreibersii	Ad	M	no
1992	2015-09-23	Miniopterus schreibersii	Ad	F	no
1993	2015-09-23	Miniopterus schreibersii	Ad	M	no
1994	2015-09-23	Miniopterus schreibersii	Ad	M	no
1995	2015-09-23	Miniopterus schreibersii	Ad	M	no
1996	2015-09-23	Miniopterus schreibersii	Ad	M	no
1997	2015-09-23	Miniopterus schreibersii	Ad	M	no
1998	2015-09-23	Miniopterus schreibersii	Ad	M	no
[truncated: 1,493 more rows]
